# Supplementary material for: Genome-wide polymorphism and signatures of selection in the symbiotic sea anemone Aiptasia
Source: BMC Genomics. 2016 Feb 29;17:160. doi: 10.1186/s12864-016-2488-6 (PMC4772690; doi:10.1186/s12864-016-2488-6)
Supplement: Additional file 1: Table S2. — Gene models in genomic regions with outlier values of Tajima’s D, H W, and/or π. (XLS 411 kb) [file 12864_2016_2488_MOESM1_ESM.xls]

## Sheet: S2
Table S2. Gene models in genome-wide outlier regions. Regions were selected if at least 4 consecutive 100 kb windows (step size = 10kb) were observed that had values of heterozygosity (Hw), pairwise nucleotide diversity (π), or Tajima's D that were more than 3 SD from the mean.
Outlier Category	Scaffold	Start Position	End Position	Size (kb)	Tajima's D	Hw	π	Gene	Database	ID	Description	GO Annotations
High Hw (>3SD from mean)	scaffold3size1550370	1410000	1550000	140	-0.051	0.57534	279	AIPGENE20650	nr	gi|585691484|ref|XP_002738601.2|	PREDICTED: uncharacterized protein LOC100371633 [Saccoglossus kowalevskii]
								AIPGENE20654	TrEMBL	tr|A7S962|A7S962_NEMVE	Predicted protein OS=Nematostella vectensis GN=v1g243694 PE=4 SV=1	GO:0003674,GO:0005488,GO:0005509,GO:0043167,GO:0043169,GO:0046872
								AIPGENE20663	nr	gi|156396544|ref|XP_001637453.1|	predicted protein [Nematostella vectensis] >gi|156224565|gb|EDO45390.1| predicted protein [Nematostella vectensis]
								AIPGENE20665	nr	gi|260817557|ref|XP_002603652.1|	hypothetical protein BRAFLDRAFT_98594 [Branchiostoma floridae] >gi|229288974|gb|EEN59663.1| hypothetical protein BRAFLDRAFT_98594 [Branchiostoma floridae]
								AIPGENE20673	TrEMBL	tr|A7SS82|A7SS82_NEMVE	Predicted protein OS=Nematostella vectensis GN=v1g247073 PE=4 SV=1	GO:0003674,GO:0003676,GO:0005488,GO:0097159,GO:1901363
								AIPGENE20679	Swiss-Prot	sp|P20825|POL2_DROME	Retrovirus-related Pol polyprotein from transposon 297 OS=Drosophila melanogaster GN=pol PE=4 SV=1	GO:0003674,GO:0003676,GO:0003723,GO:0003824,GO:0003964,GO:0004175,GO:0004190,GO:0004518,GO:0004519,GO:0005488,GO:0006139,GO:0006259,GO:0006260,GO:0006278,GO:0006508,GO:0006725,GO:0006807,GO:0008150,GO:0008152,GO:0008233,GO:0009058,GO:0009059,GO:0009987,GO:0015074,GO:0016740,GO:0016772,GO:0016779,GO:0016787,GO:0016788,GO:0019538,GO:0034061,GO:0034641,GO:0034645,GO:0043170,GO:0044237,GO:0044238,GO:…
								AIPGENE20681	TrEMBL	tr|W4ZFZ8|W4ZFZ8_STRPU	Uncharacterized protein OS=Strongylocentrotus purpuratus GN=Sp-Hypp_1197 PE=4 SV=1	GO:0000166,GO:0003674,GO:0003676,GO:0003677,GO:0003824,GO:0003887,GO:0004518,GO:0004519,GO:0004527,GO:0005488,GO:0006139,GO:0006259,GO:0006260,GO:0006261,GO:0006281,GO:0006298,GO:0006725,GO:0006807,GO:0006950,GO:0006974,GO:0008150,GO:0008152,GO:0008408,GO:0009058,GO:0009059,GO:0009987,GO:0016740,GO:0016772,GO:0016779,GO:0016787,GO:0016788,GO:0033554,GO:0034061,GO:0034641,GO:0034645,GO:0036094,GO:…
								AIPGENE20702	nr	gi|258597183|ref|XP_001347709.2|	probable protein [Plasmodium falciparum 3D7] >gi|254832584|gb|AAN35622.2| probable protein [Plasmodium falciparum 3D7]
								AIPGENE20733	nr	gi|156332054|ref|XP_001619242.1|	hypothetical protein NEMVEDRAFT_v1g224366 [Nematostella vectensis] >gi|156202049|gb|EDO27142.1| predicted protein [Nematostella vectensis]
								AIPGENE20756	Swiss-Prot	sp|P05205|HP1_DROME	Heterochromatin protein 1 OS=Drosophila melanogaster GN=Su(var)205 PE=1 SV=2	GO:0000182,GO:0000723,GO:0000775,GO:0000779,GO:0000780,GO:0000781,GO:0000785,GO:0000790,GO:0000791,GO:0000792,GO:0000793,GO:0001672,GO:0003674,GO:0003676,GO:0003677,GO:0003682,GO:0003696,GO:0003723,GO:0003729,GO:0005488,GO:0005515,GO:0005575,GO:0005634,GO:0005654,GO:0005694,GO:0005700,GO:0005701,GO:0005703,GO:0005704,GO:0005720,GO:0005721,GO:0006139,GO:0006259,GO:0006325,GO:0006333,GO:0006338,GO:…
								AIPGENE20763	TrEMBL	tr|A7SS82|A7SS82_NEMVE	Predicted protein OS=Nematostella vectensis GN=v1g247073 PE=4 SV=1	GO:0003674,GO:0003676,GO:0005488,GO:0097159,GO:1901363
								AIPGENE20766	TrEMBL	tr|U6P7M8|U6P7M8_HAECO	Reverse transcriptase (Fragment) OS=Haemonchus contortus GN=HCOI_02090400 PE=4 SV=1	GO:0003674,GO:0003676,GO:0003723,GO:0003824,GO:0003964,GO:0005488,GO:0006139,GO:0006259,GO:0006260,GO:0006278,GO:0006725,GO:0006807,GO:0008150,GO:0008152,GO:0009058,GO:0009059,GO:0009987,GO:0016740,GO:0016772,GO:0016779,GO:0034061,GO:0034641,GO:0034645,GO:0043170,GO:0044237,GO:0044238,GO:0044249,GO:0044260,GO:0046483,GO:0071704,GO:0090304,GO:0097159,GO:1901360,GO:1901363,GO:1901576
								AIPGENE20770	TrEMBL	tr|A7SS82|A7SS82_NEMVE	Predicted protein OS=Nematostella vectensis GN=v1g247073 PE=4 SV=1	GO:0003674,GO:0003676,GO:0005488,GO:0097159,GO:1901363
								AIPGENE20774	Swiss-Prot	sp|P35991|BTK_MOUSE	Tyrosine-protein kinase BTK OS=Mus musculus GN=Btk PE=1 SV=4	GO:0000166,GO:0000302,GO:0000323,GO:0001821,GO:0001882,GO:0001883,GO:0002376,GO:0002441,GO:0002553,GO:0003674,GO:0003824,GO:0004672,GO:0004713,GO:0004715,GO:0005488,GO:0005515,GO:0005524,GO:0005543,GO:0005547,GO:0005575,GO:0005634,GO:0005737,GO:0005764,GO:0005773,GO:0005829,GO:0005886,GO:0006139,GO:0006351,GO:0006355,GO:0006464,GO:0006468,GO:0006725,GO:0006793,GO:0006796,GO:0006807,GO:0006810,GO:…
								AIPGENE20860	TrEMBL	tr|I1EEH8|I1EEH8_AMPQE	Uncharacterized protein (Fragment) OS=Amphimedon queenslandica PE=4 SV=1	GO:0003674,GO:0003676,GO:0005488,GO:0006139,GO:0006259,GO:0006725,GO:0006807,GO:0008150,GO:0008152,GO:0009987,GO:0015074,GO:0034641,GO:0043170,GO:0044237,GO:0044238,GO:0044260,GO:0046483,GO:0071704,GO:0090304,GO:0097159,GO:1901360,GO:1901363
	scaffold110size576893	110000	310000	200	-0.355	0.641499	272	AIPGENE9391	nr	gi|340380020|ref|XP_003388522.1|	PREDICTED: hypothetical protein LOC100640929 [Amphimedon queenslandica]
								AIPGENE9395	TrEMBL	tr|W4Z0I4|W4Z0I4_STRPU	Uncharacterized protein OS=Strongylocentrotus purpuratus GN=Sp-PppL_129 PE=4 SV=1	GO:0003674,GO:0003676,GO:0005488,GO:0006139,GO:0006259,GO:0006725,GO:0006807,GO:0008150,GO:0008152,GO:0009987,GO:0015074,GO:0034641,GO:0043170,GO:0044237,GO:0044238,GO:0044260,GO:0046483,GO:0071704,GO:0090304,GO:0097159,GO:1901360,GO:1901363
								AIPGENE9396	Swiss-Prot	sp|O88310|ITL1A_MOUSE	Intelectin-1a OS=Mus musculus GN=Itln1 PE=1 SV=1	GO:0001932,GO:0001934,GO:0003674,GO:0005488,GO:0005575,GO:0005576,GO:0005886,GO:0008150,GO:0009605,GO:0009607,GO:0009624,GO:0009893,GO:0010562,GO:0010604,GO:0010827,GO:0010828,GO:0016020,GO:0019220,GO:0019222,GO:0030246,GO:0031225,GO:0031253,GO:0031323,GO:0031325,GO:0031399,GO:0031401,GO:0031526,GO:0032268,GO:0032270,GO:0032879,GO:0032991,GO:0042325,GO:0042327,GO:0043207,GO:0043234,GO:0043235,GO:…
								AIPGENE9397	no_hit
								AIPGENE9399	Swiss-Prot	sp|Q09575|YRD6_CAEEL	Uncharacterized protein K02A2.6 OS=Caenorhabditis elegans GN=K02A2.6 PE=4 SV=1	GO:0003674,GO:0003676,GO:0003723,GO:0003824,GO:0003964,GO:0005488,GO:0006139,GO:0006259,GO:0006260,GO:0006278,GO:0006725,GO:0006807,GO:0008150,GO:0008152,GO:0008270,GO:0009058,GO:0009059,GO:0009987,GO:0015074,GO:0016740,GO:0016772,GO:0016779,GO:0034061,GO:0034641,GO:0034645,GO:0043167,GO:0043169,GO:0043170,GO:0044237,GO:0044238,GO:0044249,GO:0044260,GO:0046483,GO:0046872,GO:0046914,GO:0071704,GO:…
								AIPGENE9400	no_hit
								AIPGENE9401	Swiss-Prot	sp|P34457|YMD3_CAEEL	Putative uncharacterized transposon-derived protein F54H12.3 OS=Caenorhabditis elegans GN=F54H12.3 PE=5 SV=1	GO:0003674,GO:0003676,GO:0005488,GO:0006139,GO:0006259,GO:0006725,GO:0006807,GO:0008150,GO:0008152,GO:0009987,GO:0015074,GO:0034641,GO:0043170,GO:0044237,GO:0044238,GO:0044260,GO:0046483,GO:0071704,GO:0090304,GO:0097159,GO:1901360,GO:1901363
								AIPGENE9402	nr	gi|340382589|ref|XP_003389801.1|	PREDICTED: hypothetical protein LOC100641819 [Amphimedon queenslandica]
								AIPGENE9404	TrEMBL	tr|X1X149|X1X149_ACYPI	Uncharacterized protein OS=Acyrthosiphon pisum PE=4 SV=1	GO:0003674,GO:0003676,GO:0005488,GO:0097159,GO:1901363
								AIPGENE9406	Swiss-Prot	sp|P34456|YMD2_CAEEL	Uncharacterized protein F54H12.2 OS=Caenorhabditis elegans GN=F54H12.2 PE=4 SV=1	GO:0006139,GO:0006725,GO:0006753,GO:0006793,GO:0006796,GO:0006807,GO:0008150,GO:0008152,GO:0009132,GO:0009186,GO:0009987,GO:0019637,GO:0034641,GO:0044237,GO:0044238,GO:0044281,GO:0044699,GO:0044710,GO:0044763,GO:0046483,GO:0055086,GO:0055114,GO:0071704,GO:1901360
								AIPGENE9410	TrEMBL	tr|K1RY25|K1RY25_CRAGI	Uncharacterized protein OS=Crassostrea gigas GN=CGI_10006644 PE=4 SV=1	GO:0003674,GO:0003824,GO:0004842,GO:0006464,GO:0008150,GO:0008152,GO:0009987,GO:0016567,GO:0016740,GO:0019538,GO:0032446,GO:0036211,GO:0043170,GO:0043412,GO:0044237,GO:0044238,GO:0044260,GO:0044267,GO:0070647,GO:0071704
								AIPGENE9411	no_hit
								AIPGENE9415	Swiss-Prot	sp|Q5F4A1|G2E3_CHICK	G2/M phase-specific E3 ubiquitin-protein ligase OS=Gallus gallus GN=G2E3 PE=2 SV=1	GO:0003674,GO:0003824,GO:0004842,GO:0005488,GO:0005575,GO:0005634,GO:0005730,GO:0005737,GO:0006464,GO:0006915,GO:0007275,GO:0008150,GO:0008152,GO:0008219,GO:0008270,GO:0009987,GO:0012501,GO:0016265,GO:0016567,GO:0016740,GO:0016874,GO:0019538,GO:0032446,GO:0032501,GO:0032502,GO:0036211,GO:0043167,GO:0043169,GO:0043170,GO:0043226,GO:0043227,GO:0043228,GO:0043229,GO:0043231,GO:0043232,GO:0043412,GO:…
								AIPGENE9417	nr	gi|405958989|gb|EKC25067.1|	hypothetical protein CGI_10020983 [Crassostrea gigas]
								AIPGENE9420	nr	gi|156387717|ref|XP_001634349.1|	predicted protein [Nematostella vectensis] >gi|156221431|gb|EDO42286.1| predicted protein [Nematostella vectensis]
								AIPGENE9423	no_hit
								AIPGENE9424	no_hit
								AIPGENE9426	TrEMBL	tr|C3YJR1|C3YJR1_BRAFL	Putative uncharacterized protein OS=Branchiostoma floridae GN=BRAFLDRAFT_80350 PE=4 SV=1	GO:0003674,GO:0003774,GO:0003777,GO:0003824,GO:0005575,GO:0005871,GO:0005875,GO:0008150,GO:0008152,GO:0008773,GO:0016462,GO:0016740,GO:0016772,GO:0016779,GO:0016787,GO:0016817,GO:0016818,GO:0017111,GO:0032991,GO:0043234,GO:0044422,GO:0044424,GO:0044430,GO:0044446,GO:0044464,GO:0070569
								AIPGENE9428	TrEMBL	tr|Q76IK6|Q76IK6_CIOIN	Pol-like protein OS=Ciona intestinalis GN=ORF2 PE=4 SV=1	GO:0003674,GO:0003676,GO:0003723,GO:0003824,GO:0003964,GO:0005488,GO:0006139,GO:0006259,GO:0006260,GO:0006278,GO:0006725,GO:0006807,GO:0008150,GO:0008152,GO:0009058,GO:0009059,GO:0009987,GO:0016740,GO:0016772,GO:0016779,GO:0034061,GO:0034641,GO:0034645,GO:0043170,GO:0044237,GO:0044238,GO:0044249,GO:0044260,GO:0046483,GO:0071704,GO:0090304,GO:0097159,GO:1901360,GO:1901363,GO:1901576
								AIPGENE9431	TrEMBL	tr|K7E044|K7E044_MONDO	Uncharacterized protein OS=Monodelphis domestica PE=4 SV=1	GO:0003674,GO:0003676,GO:0003723,GO:0003824,GO:0003964,GO:0005488,GO:0006139,GO:0006259,GO:0006260,GO:0006278,GO:0006725,GO:0006807,GO:0008150,GO:0008152,GO:0009058,GO:0009059,GO:0009987,GO:0016740,GO:0016772,GO:0016779,GO:0034061,GO:0034641,GO:0034645,GO:0043170,GO:0044237,GO:0044238,GO:0044249,GO:0044260,GO:0046483,GO:0071704,GO:0090304,GO:0097159,GO:1901360,GO:1901363,GO:1901576
								AIPGENE9432	Swiss-Prot	sp|Q91Y77|MOT10_RAT	Monocarboxylate transporter 10 OS=Rattus norvegicus GN=Slc16a10 PE=1 SV=1	GO:0005575,GO:0005886,GO:0006810,GO:0008150,GO:0009987,GO:0016020,GO:0016021,GO:0016323,GO:0044425,GO:0044459,GO:0044464,GO:0044699,GO:0044763,GO:0044765,GO:0051234,GO:0055085,GO:0098589,GO:0098590
								AIPGENE9437	Swiss-Prot	sp|Q5SVZ6|ZMYM1_HUMAN	Zinc finger MYM-type protein 1 OS=Homo sapiens GN=ZMYM1 PE=2 SV=1	GO:0003674,GO:0003676,GO:0005488,GO:0005515,GO:0005575,GO:0005634,GO:0008270,GO:0043167,GO:0043169,GO:0043226,GO:0043227,GO:0043229,GO:0043231,GO:0044424,GO:0044464,GO:0046872,GO:0046914,GO:0046983,GO:0097159,GO:1901363
								AIPGENE9438	nr	gi|617509451|ref|XP_007542588.1|	PREDICTED: uncharacterized protein LOC103130989 isoform X2 [Poecilia formosa]
	scaffold115size568046	50000	250000	200	-0.85	0.600391	212	AIPGENE16562	TrEMBL	tr|V4C8U6|V4C8U6_LOTGI	Uncharacterized protein OS=Lottia gigantea GN=LOTGIDRAFT_174307 PE=4 SV=1	GO:0003674,GO:0005488,GO:0008270,GO:0043167,GO:0043169,GO:0046872,GO:0046914
								AIPGENE16563	Swiss-Prot	sp|B1MTG7|PI4KB_CALMO	Phosphatidylinositol 4-kinase beta OS=Callicebus moloch GN=PI4KB PE=3 SV=1	GO:0000166,GO:0001882,GO:0001883,GO:0003674,GO:0003824,GO:0004430,GO:0005488,GO:0005524,GO:0005575,GO:0005739,GO:0005741,GO:0005783,GO:0005789,GO:0005794,GO:0006629,GO:0006644,GO:0006650,GO:0006661,GO:0006793,GO:0006796,GO:0007165,GO:0008150,GO:0008152,GO:0008610,GO:0008654,GO:0009058,GO:0009987,GO:0012505,GO:0016020,GO:0016301,GO:0016310,GO:0016740,GO:0016772,GO:0016773,GO:0017076,GO:0019637,GO:…
								AIPGENE16577	Swiss-Prot	sp|P24399|ZN239_MOUSE	Zinc finger protein 239 OS=Mus musculus GN=Znf239 PE=2 SV=2	GO:0003674,GO:0003676,GO:0003677,GO:0005488,GO:0005575,GO:0005634,GO:0006139,GO:0006351,GO:0006355,GO:0006725,GO:0006807,GO:0008150,GO:0008152,GO:0009058,GO:0009059,GO:0009889,GO:0009987,GO:0010468,GO:0010556,GO:0016070,GO:0018130,GO:0019219,GO:0019222,GO:0019438,GO:0031323,GO:0031326,GO:0032774,GO:0034641,GO:0034645,GO:0034654,GO:0043167,GO:0043169,GO:0043170,GO:0043226,GO:0043227,GO:0043229,GO:…
								AIPGENE16580	Swiss-Prot	sp|Q6TGZ4|THA11_DANRE	THAP domain-containing protein 11 OS=Danio rerio GN=thap11 PE=2 SV=2	GO:0003674,GO:0003676,GO:0003677,GO:0005488,GO:0005575,GO:0005634,GO:0006139,GO:0006351,GO:0006355,GO:0006725,GO:0006807,GO:0008150,GO:0008152,GO:0008270,GO:0009058,GO:0009059,GO:0009889,GO:0009987,GO:0010468,GO:0010556,GO:0016070,GO:0018130,GO:0019219,GO:0019222,GO:0019438,GO:0031323,GO:0031326,GO:0032774,GO:0034641,GO:0034645,GO:0034654,GO:0043167,GO:0043169,GO:0043170,GO:0043226,GO:0043227,GO:…
								AIPGENE16583	Swiss-Prot	sp|A2AJ88|PLPL7_MOUSE	Patatin-like phospholipase domain-containing protein 7 OS=Mus musculus GN=Pnpla7 PE=1 SV=1	GO:0000323,GO:0003674,GO:0003824,GO:0004620,GO:0004622,GO:0005575,GO:0005634,GO:0005739,GO:0005764,GO:0005765,GO:0005773,GO:0005774,GO:0005783,GO:0005789,GO:0006629,GO:0008150,GO:0008152,GO:0016020,GO:0016021,GO:0016298,GO:0016787,GO:0016788,GO:0031090,GO:0031965,GO:0031966,GO:0043226,GO:0043227,GO:0043229,GO:0043231,GO:0044238,GO:0044422,GO:0044424,GO:0044425,GO:0044428,GO:0044429,GO:0044432,GO:…
								AIPGENE16584	Swiss-Prot	sp|A2AJ88|PLPL7_MOUSE	Patatin-like phospholipase domain-containing protein 7 OS=Mus musculus GN=Pnpla7 PE=1 SV=1	GO:0000323,GO:0003674,GO:0003824,GO:0004620,GO:0004622,GO:0005575,GO:0005634,GO:0005739,GO:0005764,GO:0005765,GO:0005773,GO:0005774,GO:0005783,GO:0005789,GO:0006629,GO:0008150,GO:0008152,GO:0016020,GO:0016021,GO:0016298,GO:0016787,GO:0016788,GO:0031090,GO:0031965,GO:0031966,GO:0043226,GO:0043227,GO:0043229,GO:0043231,GO:0044238,GO:0044422,GO:0044424,GO:0044425,GO:0044428,GO:0044429,GO:0044432,GO:…
								AIPGENE16586	TrEMBL	tr|K1R861|K1R861_CRAGI	THAP domain-containing protein 4 OS=Crassostrea gigas GN=CGI_10028143 PE=4 SV=1	GO:0003674,GO:0003676,GO:0005488,GO:0097159,GO:1901363
								AIPGENE16587	Swiss-Prot	sp|Q9WUH1|TM115_MOUSE	Transmembrane protein 115 OS=Mus musculus GN=Tmem115 PE=1 SV=1	GO:0003674,GO:0005575,GO:0005634,GO:0005794,GO:0008150,GO:0016020,GO:0016021,GO:0043226,GO:0043227,GO:0043229,GO:0043231,GO:0044424,GO:0044425,GO:0044444,GO:0044464
								AIPGENE16588	no_hit
								AIPGENE16589	Swiss-Prot	sp|Q5NVI9|DNJA1_PONAB	DnaJ homolog subfamily A member 1 OS=Pongo abelii GN=DNAJA1 PE=2 SV=1	GO:0000166,GO:0001882,GO:0001883,GO:0001932,GO:0001933,GO:0003674,GO:0005102,GO:0005488,GO:0005515,GO:0005524,GO:0005575,GO:0006457,GO:0006469,GO:0006928,GO:0006950,GO:0007165,GO:0007276,GO:0007283,GO:0008104,GO:0008150,GO:0008152,GO:0009266,GO:0009408,GO:0009628,GO:0009892,GO:0009966,GO:0009968,GO:0009987,GO:0010563,GO:0010605,GO:0010646,GO:0010648,GO:0010941,GO:0010942,GO:0016020,GO:0017076,GO:…
								AIPGENE16595	no_hit
								AIPGENE16598	TrEMBL	tr|A7T377|A7T377_NEMVE	Predicted protein OS=Nematostella vectensis GN=v1g221694 PE=4 SV=1	GO:0003674,GO:0003824,GO:0006508,GO:0008150,GO:0008152,GO:0008233,GO:0008234,GO:0016787,GO:0019538,GO:0043170,GO:0044238,GO:0070011,GO:0071704
								AIPGENE16603	Swiss-Prot	sp|Q9NBX4|RTXE_DROME	Probable RNA-directed DNA polymerase from transposon X-element OS=Drosophila melanogaster GN=X-element\ORF2 PE=3 SV=1	GO:0003674,GO:0003676,GO:0003723,GO:0003824,GO:0003964,GO:0005488,GO:0005575,GO:0006139,GO:0006259,GO:0006260,GO:0006278,GO:0006310,GO:0006313,GO:0006725,GO:0006807,GO:0008150,GO:0008152,GO:0009058,GO:0009059,GO:0009987,GO:0016740,GO:0016772,GO:0016779,GO:0032196,GO:0034061,GO:0034641,GO:0034645,GO:0043170,GO:0044237,GO:0044238,GO:0044249,GO:0044260,GO:0044699,GO:0044710,GO:0044763,GO:0046483,GO:…
								AIPGENE16606	no_hit
								AIPGENE16607	TrEMBL	tr|A0A016UZK2|A0A016UZK2_9BILA	Uncharacterized protein OS=Ancylostoma ceylanicum GN=Acey_s0020.g108 PE=4 SV=1	GO:0003674,GO:0003676,GO:0003723,GO:0003824,GO:0003964,GO:0005488,GO:0006139,GO:0006259,GO:0006260,GO:0006278,GO:0006725,GO:0006807,GO:0008150,GO:0008152,GO:0008270,GO:0009058,GO:0009059,GO:0009987,GO:0015074,GO:0016740,GO:0016772,GO:0016779,GO:0034061,GO:0034641,GO:0034645,GO:0043167,GO:0043169,GO:0043170,GO:0044237,GO:0044238,GO:0044249,GO:0044260,GO:0046483,GO:0046872,GO:0046914,GO:0071704,GO:…
								AIPGENE16610	no_hit
								AIPGENE16612	TrEMBL	tr|V9KQC4|V9KQC4_CALMI	Uncharacterized protein OS=Callorhynchus milii PE=2 SV=1	GO:0003674,GO:0003676,GO:0003677,GO:0003824,GO:0004518,GO:0005488,GO:0005575,GO:0005634,GO:0006139,GO:0006325,GO:0006725,GO:0006807,GO:0006996,GO:0008150,GO:0008152,GO:0009987,GO:0016043,GO:0016568,GO:0016787,GO:0016788,GO:0034641,GO:0043170,GO:0043226,GO:0043227,GO:0043229,GO:0043231,GO:0044237,GO:0044238,GO:0044424,GO:0044464,GO:0046483,GO:0051276,GO:0071704,GO:0071840,GO:0090304,GO:0090305,GO:…
								AIPGENE16617	no_hit
								AIPGENE16621	no_hit
	scaffold142size481666	0	130000	130	-0.24	0.545362	275	AIPGENE20148	Swiss-Prot	sp|Q5ZKK5|ODFP2_CHICK	Outer dense fiber protein 2 OS=Gallus gallus GN=ODF2 PE=2 SV=1	GO:0005575,GO:0005737,GO:0005815,GO:0005856,GO:0005874,GO:0005929,GO:0007275,GO:0007276,GO:0007283,GO:0008150,GO:0009987,GO:0022414,GO:0030154,GO:0032501,GO:0032502,GO:0032991,GO:0042995,GO:0043226,GO:0043227,GO:0043228,GO:0043229,GO:0043232,GO:0043234,GO:0044422,GO:0044424,GO:0044430,GO:0044446,GO:0044464,GO:0044699,GO:0044702,GO:0044707,GO:0044763,GO:0044767,GO:0048232,GO:0048609,GO:0048869
								AIPGENE20151	Swiss-Prot	sp|Q9I8I2|BOK_CHICK	Bcl-2-related ovarian killer protein OS=Gallus gallus GN=BOK PE=2 SV=1	GO:0006915,GO:0008150,GO:0008219,GO:0009987,GO:0010941,GO:0012501,GO:0016265,GO:0042981,GO:0043067,GO:0044699,GO:0044763,GO:0050789,GO:0050794,GO:0065007
								AIPGENE20152	TrEMBL	tr|A2TGR4|A2TGR4_9BIVA	Polyprotein OS=Azumapecten farreri PE=4 SV=1	GO:0003674,GO:0003676,GO:0003723,GO:0003824,GO:0003964,GO:0005488,GO:0006139,GO:0006259,GO:0006260,GO:0006278,GO:0006725,GO:0006807,GO:0008150,GO:0008152,GO:0008270,GO:0009058,GO:0009059,GO:0009987,GO:0015074,GO:0016740,GO:0016772,GO:0016779,GO:0034061,GO:0034641,GO:0034645,GO:0043167,GO:0043169,GO:0043170,GO:0044237,GO:0044238,GO:0044249,GO:0044260,GO:0046483,GO:0046872,GO:0046914,GO:0071704,GO:…
								AIPGENE20154	TrEMBL	tr|A7SP81|A7SP81_NEMVE	Predicted protein OS=Nematostella vectensis GN=v1g191972 PE=4 SV=1	GO:0005575,GO:0016020,GO:0016021,GO:0044425
								AIPGENE20155	Swiss-Prot	sp|Q96AE4|FUBP1_HUMAN	Far upstream element-binding protein 1 OS=Homo sapiens GN=FUBP1 PE=1 SV=3	GO:0001071,GO:0003674,GO:0003676,GO:0003677,GO:0003697,GO:0003700,GO:0003723,GO:0005488,GO:0005515,GO:0005575,GO:0005634,GO:0006139,GO:0006351,GO:0006355,GO:0006366,GO:0006725,GO:0006807,GO:0008150,GO:0008152,GO:0009058,GO:0009059,GO:0009889,GO:0009893,GO:0009987,GO:0010468,GO:0010556,GO:0010604,GO:0010628,GO:0016070,GO:0018130,GO:0019219,GO:0019222,GO:0019438,GO:0031323,GO:0031326,GO:0032774,GO:…
								AIPGENE20156	Swiss-Prot	sp|Q96AE4|FUBP1_HUMAN	Far upstream element-binding protein 1 OS=Homo sapiens GN=FUBP1 PE=1 SV=3	GO:0001071,GO:0003674,GO:0003676,GO:0003677,GO:0003697,GO:0003700,GO:0003723,GO:0005488,GO:0005515,GO:0005575,GO:0005634,GO:0006139,GO:0006351,GO:0006355,GO:0006366,GO:0006725,GO:0006807,GO:0008150,GO:0008152,GO:0009058,GO:0009059,GO:0009889,GO:0009893,GO:0009987,GO:0010468,GO:0010556,GO:0010604,GO:0010628,GO:0016070,GO:0018130,GO:0019219,GO:0019222,GO:0019438,GO:0031323,GO:0031326,GO:0032774,GO:…
								AIPGENE20157	Swiss-Prot	sp|Q96AE4|FUBP1_HUMAN	Far upstream element-binding protein 1 OS=Homo sapiens GN=FUBP1 PE=1 SV=3	GO:0001071,GO:0003674,GO:0003676,GO:0003677,GO:0003697,GO:0003700,GO:0003723,GO:0005488,GO:0005515,GO:0005575,GO:0005634,GO:0006139,GO:0006351,GO:0006355,GO:0006366,GO:0006725,GO:0006807,GO:0008150,GO:0008152,GO:0009058,GO:0009059,GO:0009889,GO:0009893,GO:0009987,GO:0010468,GO:0010556,GO:0010604,GO:0010628,GO:0016070,GO:0018130,GO:0019219,GO:0019222,GO:0019438,GO:0031323,GO:0031326,GO:0032774,GO:…
								AIPGENE20158	Swiss-Prot	sp|Q96AE4|FUBP1_HUMAN	Far upstream element-binding protein 1 OS=Homo sapiens GN=FUBP1 PE=1 SV=3	GO:0001071,GO:0003674,GO:0003676,GO:0003677,GO:0003697,GO:0003700,GO:0003723,GO:0005488,GO:0005515,GO:0005575,GO:0005634,GO:0006139,GO:0006351,GO:0006355,GO:0006366,GO:0006725,GO:0006807,GO:0008150,GO:0008152,GO:0009058,GO:0009059,GO:0009889,GO:0009893,GO:0009987,GO:0010468,GO:0010556,GO:0010604,GO:0010628,GO:0016070,GO:0018130,GO:0019219,GO:0019222,GO:0019438,GO:0031323,GO:0031326,GO:0032774,GO:…
								AIPGENE20160	no_hit
								AIPGENE20171	TrEMBL	tr|A0A023EY81|A0A023EY81_TRIIF	Putative protease reverse transcriptase ribonuclease h integrase (Fragment) OS=Triatoma infestans PE=2 SV=1	GO:0003674,GO:0003676,GO:0003723,GO:0003824,GO:0003964,GO:0005488,GO:0006139,GO:0006259,GO:0006260,GO:0006278,GO:0006508,GO:0006725,GO:0006807,GO:0008150,GO:0008152,GO:0008233,GO:0009058,GO:0009059,GO:0009987,GO:0015074,GO:0016740,GO:0016772,GO:0016779,GO:0016787,GO:0019538,GO:0034061,GO:0034641,GO:0034645,GO:0043170,GO:0044237,GO:0044238,GO:0044249,GO:0044260,GO:0046483,GO:0071704,GO:0090304,GO:…
								AIPGENE20173	Swiss-Prot	sp|Q19425|YSPK_CAEEL	Putative amino acid permease F13H10.3 OS=Caenorhabditis elegans GN=F13H10.3 PE=3 SV=2	GO:0005575,GO:0006810,GO:0006811,GO:0006820,GO:0006865,GO:0008150,GO:0015711,GO:0015849,GO:0016020,GO:0016021,GO:0044425,GO:0044699,GO:0044765,GO:0046942,GO:0051234,GO:0071702,GO:0071705
								AIPGENE20175	no_hit
								AIPGENE20180	Swiss-Prot	sp|Q6AYE2|SHLB1_RAT	Endophilin-B1 OS=Rattus norvegicus GN=Sh3glb1 PE=2 SV=1	GO:0000139,GO:0003674,GO:0003824,GO:0005488,GO:0005504,GO:0005515,GO:0005575,GO:0005737,GO:0005739,GO:0005741,GO:0005794,GO:0006457,GO:0006458,GO:0006461,GO:0006629,GO:0006644,GO:0006650,GO:0006654,GO:0006793,GO:0006796,GO:0006915,GO:0008150,GO:0008152,GO:0008219,GO:0008289,GO:0008610,GO:0008654,GO:0009058,GO:0009966,GO:0009987,GO:0010638,GO:0010646,GO:0010821,GO:0010822,GO:0010941,GO:0012501,GO:…
								AIPGENE20183	no_hit
								AIPGENE20184	Swiss-Prot	sp|Q8IYB1|M21D2_HUMAN	Protein MB21D2 OS=Homo sapiens GN=MB21D2 PE=1 SV=3	GO:0003674,GO:0005488,GO:0005515,GO:0032403
	scaffold162size446422	100000	240000	140	0.215	0.532109	345	AIPGENE20055	no_hit
								AIPGENE20060	no_hit
								AIPGENE20061	no_hit
								AIPGENE20064	TrEMBL	tr|Q4QQD7|Q4QQD7_SCHMA	Reverse transcriptase OS=Schistosoma mansoni PE=2 SV=1	GO:0003674,GO:0003676,GO:0003723,GO:0003824,GO:0003964,GO:0005488,GO:0006139,GO:0006259,GO:0006260,GO:0006278,GO:0006725,GO:0006807,GO:0008150,GO:0008152,GO:0009058,GO:0009059,GO:0009987,GO:0016740,GO:0016772,GO:0016779,GO:0034061,GO:0034641,GO:0034645,GO:0043170,GO:0044237,GO:0044238,GO:0044249,GO:0044260,GO:0046483,GO:0071704,GO:0090304,GO:0097159,GO:1901360,GO:1901363,GO:1901576
								AIPGENE20072	Swiss-Prot	sp|Q7RTR2|NLRC3_HUMAN	Protein NLRC3 OS=Homo sapiens GN=NLRC3 PE=2 SV=2	GO:0000166,GO:0001775,GO:0001882,GO:0001883,GO:0002376,GO:0003674,GO:0005488,GO:0005524,GO:0005575,GO:0005737,GO:0006355,GO:0007165,GO:0007249,GO:0008150,GO:0009889,GO:0009966,GO:0009968,GO:0009987,GO:0010468,GO:0010556,GO:0010646,GO:0010648,GO:0017076,GO:0019219,GO:0019222,GO:0023051,GO:0023057,GO:0030554,GO:0031323,GO:0031326,GO:0032088,GO:0032549,GO:0032550,GO:0032553,GO:0032555,GO:0032559,GO:…
								AIPGENE20074	no_hit
	scaffold397size198121	40000	190000	150	-0.92	0.55435	235	AIPGENE21792	Swiss-Prot	sp|Q95SX7|RTBS_DROME	Probable RNA-directed DNA polymerase from transposon BS OS=Drosophila melanogaster GN=RTase PE=2 SV=1	GO:0003674,GO:0003676,GO:0003723,GO:0003824,GO:0003964,GO:0005488,GO:0005575,GO:0006139,GO:0006259,GO:0006260,GO:0006278,GO:0006310,GO:0006313,GO:0006725,GO:0006807,GO:0008150,GO:0008152,GO:0009058,GO:0009059,GO:0009987,GO:0016740,GO:0016772,GO:0016779,GO:0032196,GO:0034061,GO:0034641,GO:0034645,GO:0043170,GO:0044237,GO:0044238,GO:0044249,GO:0044260,GO:0044699,GO:0044710,GO:0044763,GO:0046483,GO:…
								AIPGENE21794	Swiss-Prot	sp|Q03278|PO21_NASVI	Retrovirus-related Pol polyprotein from type-1 retrotransposable element R2 (Fragment) OS=Nasonia vitripennis PE=4 SV=2	GO:0003674,GO:0003676,GO:0003723,GO:0003824,GO:0003964,GO:0004518,GO:0004519,GO:0005488,GO:0006139,GO:0006259,GO:0006260,GO:0006278,GO:0006725,GO:0006807,GO:0008150,GO:0008152,GO:0009058,GO:0009059,GO:0009987,GO:0016740,GO:0016772,GO:0016779,GO:0016787,GO:0016788,GO:0034061,GO:0034641,GO:0034645,GO:0043167,GO:0043169,GO:0043170,GO:0044237,GO:0044238,GO:0044249,GO:0044260,GO:0046483,GO:0046872,GO:…
								AIPGENE21795	TrEMBL	tr|A7SXV5|A7SXV5_NEMVE	Predicted protein OS=Nematostella vectensis GN=v1g219227 PE=4 SV=1	GO:0003674,GO:0003676,GO:0005488,GO:0097159,GO:1901363
								AIPGENE21796	nr	gi|156396412|ref|XP_001637387.1|	predicted protein [Nematostella vectensis] >gi|156224499|gb|EDO45324.1| predicted protein [Nematostella vectensis]
								AIPGENE21797	no_hit
								AIPGENE21798	no_hit
								AIPGENE21799	nr	gi|156378506|ref|XP_001631183.1|	predicted protein [Nematostella vectensis] >gi|156218219|gb|EDO39120.1| predicted protein [Nematostella vectensis]
								AIPGENE21800	TrEMBL	tr|W4YQ55|W4YQ55_STRPU	Uncharacterized protein OS=Strongylocentrotus purpuratus GN=Sp-PppL_118 PE=4 SV=1	GO:0003674,GO:0003676,GO:0005488,GO:0006139,GO:0006259,GO:0006725,GO:0006807,GO:0008150,GO:0008152,GO:0008270,GO:0009987,GO:0015074,GO:0034641,GO:0043167,GO:0043169,GO:0043170,GO:0044237,GO:0044238,GO:0044260,GO:0046483,GO:0046872,GO:0046914,GO:0071704,GO:0090304,GO:0097159,GO:1901360,GO:1901363
								AIPGENE21801	nr	gi|405963439|gb|EKC29011.1|	hypothetical protein CGI_10004421 [Crassostrea gigas]
								AIPGENE21802	TrEMBL	tr|H2N2G0|H2N2G0_ORYLA	Uncharacterized protein (Fragment) OS=Oryzias latipes PE=4 SV=1	GO:0003674,GO:0003676,GO:0003723,GO:0003824,GO:0003964,GO:0005488,GO:0006139,GO:0006259,GO:0006260,GO:0006278,GO:0006725,GO:0006807,GO:0008150,GO:0008152,GO:0009058,GO:0009059,GO:0009987,GO:0016740,GO:0016772,GO:0016779,GO:0034061,GO:0034641,GO:0034645,GO:0043170,GO:0044237,GO:0044238,GO:0044249,GO:0044260,GO:0046483,GO:0071704,GO:0090304,GO:0097159,GO:1901360,GO:1901363,GO:1901576
								AIPGENE21803	TrEMBL	tr|W4YQ55|W4YQ55_STRPU	Uncharacterized protein OS=Strongylocentrotus purpuratus GN=Sp-PppL_118 PE=4 SV=1	GO:0003674,GO:0003676,GO:0005488,GO:0006139,GO:0006259,GO:0006725,GO:0006807,GO:0008150,GO:0008152,GO:0008270,GO:0009987,GO:0015074,GO:0034641,GO:0043167,GO:0043169,GO:0043170,GO:0044237,GO:0044238,GO:0044260,GO:0046483,GO:0046872,GO:0046914,GO:0071704,GO:0090304,GO:0097159,GO:1901360,GO:1901363
								AIPGENE21804	nr	gi|260822613|ref|XP_002606696.1|	hypothetical protein BRAFLDRAFT_72537 [Branchiostoma floridae] >gi|229292040|gb|EEN62706.1| hypothetical protein BRAFLDRAFT_72537 [Branchiostoma floridae]
								AIPGENE21806	TrEMBL	tr|J9LBR6|J9LBR6_ACYPI	Uncharacterized protein OS=Acyrthosiphon pisum GN=LOC100164875 PE=4 SV=2	GO:0003674,GO:0003676,GO:0003677,GO:0003824,GO:0004518,GO:0005488,GO:0006139,GO:0006725,GO:0006807,GO:0008150,GO:0008152,GO:0009987,GO:0016787,GO:0016788,GO:0034641,GO:0043170,GO:0044237,GO:0044238,GO:0046483,GO:0071704,GO:0090304,GO:0090305,GO:0097159,GO:1901360,GO:1901363
								AIPGENE21808	TrEMBL	tr|R7V4S4|R7V4S4_CAPTE	Uncharacterized protein OS=Capitella teleta GN=CAPTEDRAFT_218263 PE=4 SV=1	GO:0003674,GO:0003676,GO:0005488,GO:0097159,GO:1901363
								AIPGENE21811	Swiss-Prot	sp|Q95SX7|RTBS_DROME	Probable RNA-directed DNA polymerase from transposon BS OS=Drosophila melanogaster GN=RTase PE=2 SV=1	GO:0003674,GO:0003676,GO:0003723,GO:0003824,GO:0003964,GO:0005488,GO:0005575,GO:0006139,GO:0006259,GO:0006260,GO:0006278,GO:0006310,GO:0006313,GO:0006725,GO:0006807,GO:0008150,GO:0008152,GO:0009058,GO:0009059,GO:0009987,GO:0016740,GO:0016772,GO:0016779,GO:0032196,GO:0034061,GO:0034641,GO:0034645,GO:0043170,GO:0044237,GO:0044238,GO:0044249,GO:0044260,GO:0044699,GO:0044710,GO:0044763,GO:0046483,GO:…
								AIPGENE21812	nr	gi|449666788|ref|XP_004206420.1|	PREDICTED: uncharacterized protein LOC101241250, partial [Hydra vulgaris]
	scaffold439size166312	0	130000	130	-0.47	0.548965	333	AIPGENE16688	TrEMBL	tr|A7SY02|A7SY02_NEMVE	Predicted protein OS=Nematostella vectensis GN=v1g219289 PE=4 SV=1	GO:0007155,GO:0008150,GO:0022610
								AIPGENE16689	Swiss-Prot	sp|O00370|LORF2_HUMAN	LINE-1 retrotransposable element ORF2 protein OS=Homo sapiens PE=1 SV=1	GO:0000737,GO:0001171,GO:0003674,GO:0003676,GO:0003723,GO:0003824,GO:0003964,GO:0004518,GO:0004519,GO:0004520,GO:0004536,GO:0005488,GO:0006139,GO:0006259,GO:0006260,GO:0006278,GO:0006308,GO:0006310,GO:0006725,GO:0006807,GO:0008150,GO:0008152,GO:0009036,GO:0009056,GO:0009057,GO:0009058,GO:0009059,GO:0009987,GO:0015666,GO:0016740,GO:0016772,GO:0016779,GO:0016787,GO:0016788,GO:0016888,GO:0016893,GO:…
								AIPGENE16690	nr	gi|156392765|ref|XP_001636218.1|	predicted protein [Nematostella vectensis] >gi|156223319|gb|EDO44155.1| predicted protein [Nematostella vectensis]
								AIPGENE16691	Swiss-Prot	sp|Q6V0K7|OIT3_RAT	Oncoprotein-induced transcript 3 protein OS=Rattus norvegicus GN=Oit3 PE=2 SV=1	GO:0003674,GO:0005488,GO:0005515,GO:0005575,GO:0005634,GO:0005635,GO:0031967,GO:0031975,GO:0043226,GO:0043227,GO:0043229,GO:0043231,GO:0044422,GO:0044424,GO:0044428,GO:0044446,GO:0044464
								AIPGENE16692	Swiss-Prot	sp|Q6DFV8|VWDE_MOUSE	von Willebrand factor D and EGF domain-containing protein OS=Mus musculus GN=Vwde PE=2 SV=2	GO:0003674,GO:0005575,GO:0005576,GO:0008150
								AIPGENE16693	Swiss-Prot	sp|Q8N2E2|VWDE_HUMAN	von Willebrand factor D and EGF domain-containing protein OS=Homo sapiens GN=VWDE PE=2 SV=4	GO:0005575,GO:0005576
								AIPGENE16694	no_hit
								AIPGENE16696	Swiss-Prot	sp|Q6DFV8|VWDE_MOUSE	von Willebrand factor D and EGF domain-containing protein OS=Mus musculus GN=Vwde PE=2 SV=2	GO:0003674,GO:0005575,GO:0005576,GO:0008150
								AIPGENE16698	no_hit
High π (>3SD from mean)	scaffold8size1436206	850000	1370000	520	-0.259314	0.431721	850.961	AIPGENE1173	Swiss-Prot	sp|Q7ZXK9|NLE1_XENLA	Notchless protein homolog 1 OS=Xenopus laevis GN=nle1 PE=2 SV=1	GO:0005575,GO:0005634,GO:0005730,GO:0007165,GO:0007166,GO:0007219,GO:0008150,GO:0009987,GO:0043226,GO:0043227,GO:0043228,GO:0043229,GO:0043231,GO:0043232,GO:0044422,GO:0044424,GO:0044428,GO:0044446,GO:0044464,GO:0050789,GO:0050794,GO:0050896,GO:0051716,GO:0065007
								AIPGENE1174	Swiss-Prot	sp|Q5F2F2|ABH15_MOUSE	Abhydrolase domain-containing protein 15 OS=Mus musculus GN=Abhd15 PE=2 SV=1	GO:0003674,GO:0003824,GO:0005575,GO:0005576,GO:0008150,GO:0008152,GO:0016787
								AIPGENE1175	Swiss-Prot	sp|Q99JA8|NGB_RAT	Neuroglobin OS=Rattus norvegicus GN=Ngb PE=2 SV=1	GO:0003674,GO:0005215,GO:0005344,GO:0005488,GO:0005506,GO:0005575,GO:0006810,GO:0008150,GO:0015669,GO:0015671,GO:0019825,GO:0020037,GO:0022892,GO:0043167,GO:0043169,GO:0043204,GO:0044464,GO:0044699,GO:0044765,GO:0046872,GO:0046906,GO:0046914,GO:0051234,GO:0097159,GO:0097458,GO:1901363
								AIPGENE1176	Swiss-Prot	sp|Q96RW7|HMCN1_HUMAN	Hemicentin-1 OS=Homo sapiens GN=HMCN1 PE=1 SV=2	GO:0003008,GO:0003674,GO:0005488,GO:0005509,GO:0005575,GO:0005576,GO:0005578,GO:0005604,GO:0005938,GO:0007600,GO:0007601,GO:0008150,GO:0030054,GO:0031012,GO:0031982,GO:0031988,GO:0032501,GO:0043167,GO:0043169,GO:0043226,GO:0043227,GO:0043230,GO:0044420,GO:0044421,GO:0044424,GO:0044444,GO:0044464,GO:0044699,GO:0044707,GO:0046872,GO:0050877,GO:0050896,GO:0050953,GO:0065010,GO:0070062
								AIPGENE1177	Swiss-Prot	sp|Q8Z4G9|PIPB2_SALTI	Secreted effector protein pipB2 OS=Salmonella typhi GN=pipB2 PE=3 SV=1	GO:0005575,GO:0005576,GO:0008150,GO:0009405,GO:0016020,GO:0033643,GO:0033644,GO:0044217,GO:0044218,GO:0044279,GO:0044421,GO:0051704
								AIPGENE1178	TrEMBL	tr|K1P9K3|K1P9K3_CRAGI	Uncharacterized protein OS=Crassostrea gigas GN=CGI_10015285 PE=4 SV=1	GO:0003674,GO:0005083,GO:0005096,GO:0005097,GO:0005099,GO:0006140,GO:0008047,GO:0008150,GO:0009118,GO:0009894,GO:0019219,GO:0019220,GO:0019222,GO:0030234,GO:0030695,GO:0030811,GO:0031323,GO:0031329,GO:0032313,GO:0032318,GO:0032320,GO:0032851,GO:0033121,GO:0033124,GO:0043085,GO:0043087,GO:0043547,GO:0044093,GO:0050789,GO:0050790,GO:0050794,GO:0051171,GO:0051174,GO:0051336,GO:0051345,GO:0060589,GO:…
								AIPGENE1180	Swiss-Prot	sp|Q9CY21|WBS22_MOUSE	Ribosome biogenesis methyltransferase WBSCR22 OS=Mus musculus GN=Wbscr22 PE=2 SV=1	GO:0003674,GO:0003824,GO:0005575,GO:0005634,GO:0005737,GO:0006139,GO:0006325,GO:0006351,GO:0006355,GO:0006364,GO:0006396,GO:0006725,GO:0006807,GO:0006996,GO:0008150,GO:0008152,GO:0008168,GO:0009058,GO:0009059,GO:0009889,GO:0009987,GO:0010468,GO:0010556,GO:0016043,GO:0016070,GO:0016072,GO:0016568,GO:0016740,GO:0016741,GO:0018130,GO:0019219,GO:0019222,GO:0019438,GO:0022613,GO:0031323,GO:0031326,GO:…
								AIPGENE1181	Swiss-Prot	sp|Q1LY77|SE1BA_DANRE	Histone-lysine N-methyltransferase SETD1B-A OS=Danio rerio GN=setd1ba PE=1 SV=2	GO:0000166,GO:0003674,GO:0003676,GO:0003723,GO:0003824,GO:0005488,GO:0005575,GO:0005634,GO:0005694,GO:0006139,GO:0006325,GO:0006351,GO:0006355,GO:0006464,GO:0006479,GO:0006725,GO:0006807,GO:0006996,GO:0008150,GO:0008152,GO:0008168,GO:0008170,GO:0008213,GO:0008276,GO:0008757,GO:0009058,GO:0009059,GO:0009889,GO:0009987,GO:0010468,GO:0010556,GO:0016043,GO:0016070,GO:0016278,GO:0016279,GO:0016568,GO:…
								AIPGENE1185	Swiss-Prot	sp|Q9VCA2|ORCT_DROME	Organic cation transporter protein OS=Drosophila melanogaster GN=Orct PE=1 SV=1	GO:0003674,GO:0005215,GO:0005575,GO:0006810,GO:0006811,GO:0006915,GO:0008150,GO:0008219,GO:0009987,GO:0012501,GO:0016020,GO:0016021,GO:0016265,GO:0022857,GO:0044425,GO:0044699,GO:0044763,GO:0044765,GO:0051234,GO:0055085
								AIPGENE1186	Swiss-Prot	sp|Q8VHI7|CCD65_MOUSE	Coiled-coil domain-containing protein 65 OS=Mus musculus GN=Ccdc65 PE=2 SV=1	GO:0003674,GO:0005575,GO:0008150
								AIPGENE1187	Swiss-Prot	sp|Q9UBS8|RNF14_HUMAN	E3 ubiquitin-protein ligase RNF14 OS=Homo sapiens GN=RNF14 PE=1 SV=1	GO:0000988,GO:0000989,GO:0003674,GO:0003712,GO:0003713,GO:0003824,GO:0005102,GO:0005488,GO:0005515,GO:0005575,GO:0005634,GO:0005737,GO:0006139,GO:0006351,GO:0006355,GO:0006357,GO:0006464,GO:0006725,GO:0006807,GO:0007165,GO:0008150,GO:0008152,GO:0008270,GO:0009058,GO:0009059,GO:0009719,GO:0009725,GO:0009889,GO:0009891,GO:0009893,GO:0009966,GO:0009987,GO:0010033,GO:0010468,GO:0010556,GO:0010557,GO:…
								AIPGENE1188	Swiss-Prot	sp|Q5R1P0|NMDZ1_CANFA	Glutamate receptor ionotropic, NMDA 1 OS=Canis familiaris GN=GRIN1 PE=2 SV=2	GO:0003674,GO:0004871,GO:0004872,GO:0004888,GO:0004970,GO:0005215,GO:0005216,GO:0005230,GO:0005231,GO:0005234,GO:0005575,GO:0005886,GO:0006810,GO:0006811,GO:0007165,GO:0007166,GO:0007215,GO:0008066,GO:0008150,GO:0009987,GO:0014069,GO:0015075,GO:0015267,GO:0015276,GO:0016020,GO:0016021,GO:0022803,GO:0022834,GO:0022836,GO:0022838,GO:0022857,GO:0022891,GO:0022892,GO:0030054,GO:0034220,GO:0035235,GO:…
								AIPGENE1190	no_hit
								AIPGENE1191	nr	gi|156373230|ref|XP_001629436.1|	predicted protein [Nematostella vectensis] >gi|156216436|gb|EDO37373.1| predicted protein [Nematostella vectensis]
								AIPGENE1193	Swiss-Prot	sp|Q8R0J7|VP37B_MOUSE	Vacuolar protein sorting-associated protein 37B OS=Mus musculus GN=Vps37b PE=2 SV=1	GO:0000813,GO:0003674,GO:0005575,GO:0005768,GO:0006810,GO:0008150,GO:0010008,GO:0015031,GO:0016020,GO:0030496,GO:0031090,GO:0031902,GO:0032991,GO:0036452,GO:0043226,GO:0043227,GO:0043229,GO:0043231,GO:0043234,GO:0044422,GO:0044424,GO:0044425,GO:0044440,GO:0044444,GO:0044446,GO:0044464,GO:0045184,GO:0051234,GO:0071702,GO:0098588
								AIPGENE1194	Swiss-Prot	sp|Q96FV9|THOC1_HUMAN	THO complex subunit 1 OS=Homo sapiens GN=THOC1 PE=1 SV=1	GO:0000018,GO:0000346,GO:0000347,GO:0000445,GO:0002637,GO:0002682,GO:0002683,GO:0002694,GO:0002695,GO:0002697,GO:0002698,GO:0002700,GO:0002703,GO:0002706,GO:0002712,GO:0002819,GO:0002822,GO:0002889,GO:0003674,GO:0003676,GO:0003677,GO:0003723,GO:0005488,GO:0005515,GO:0005575,GO:0005634,GO:0005654,GO:0005737,GO:0006139,GO:0006259,GO:0006351,GO:0006355,GO:0006396,GO:0006397,GO:0006405,GO:0006406,GO:…
								AIPGENE1195	Swiss-Prot	sp|Q96FV9|THOC1_HUMAN	THO complex subunit 1 OS=Homo sapiens GN=THOC1 PE=1 SV=1	GO:0000018,GO:0000346,GO:0000347,GO:0000445,GO:0002637,GO:0002682,GO:0002683,GO:0002694,GO:0002695,GO:0002697,GO:0002698,GO:0002700,GO:0002703,GO:0002706,GO:0002712,GO:0002819,GO:0002822,GO:0002889,GO:0003674,GO:0003676,GO:0003677,GO:0003723,GO:0005488,GO:0005515,GO:0005575,GO:0005634,GO:0005654,GO:0005737,GO:0006139,GO:0006259,GO:0006351,GO:0006355,GO:0006396,GO:0006397,GO:0006405,GO:0006406,GO:…
								AIPGENE1198	Swiss-Prot	sp|P56839|PEPM_MYTED	Phosphoenolpyruvate phosphomutase OS=Mytilus edulis PE=1 SV=3	GO:0003674,GO:0003824,GO:0005488,GO:0006793,GO:0008150,GO:0008152,GO:0009058,GO:0009987,GO:0016853,GO:0016866,GO:0016868,GO:0019634,GO:0019637,GO:0032923,GO:0043167,GO:0043169,GO:0044237,GO:0044249,GO:0046872,GO:0050188,GO:0071704,GO:0090407,GO:1901576
								AIPGENE1206	Swiss-Prot	sp|Q61382|TRAF4_MOUSE	TNF receptor-associated factor 4 OS=Mus musculus GN=Traf4 PE=1 SV=2	GO:0001932,GO:0001934,GO:0003674,GO:0003824,GO:0004842,GO:0005488,GO:0005515,GO:0005575,GO:0005634,GO:0005737,GO:0005856,GO:0005886,GO:0005911,GO:0005923,GO:0006464,GO:0006915,GO:0007165,GO:0007250,GO:0007275,GO:0007585,GO:0008150,GO:0008152,GO:0008219,GO:0008270,GO:0009893,GO:0009966,GO:0009967,GO:0009987,GO:0010562,GO:0010604,GO:0010646,GO:0010647,GO:0010941,GO:0012501,GO:0016020,GO:0016265,GO:…
								AIPGENE1210	Swiss-Prot	sp|A8WGS4|TLCD2_DANRE	TLC domain-containing protein 2 OS=Danio rerio GN=tlcd2 PE=2 SV=1	GO:0003674,GO:0005575,GO:0008150,GO:0016020,GO:0016021,GO:0044425
								AIPGENE1211	no_hit
								AIPGENE1216	Swiss-Prot	sp|A0JMW6|T214A_XENLA	Transmembrane protein 214-A OS=Xenopus laevis GN=tmem214-a PE=2 SV=1	GO:0005575,GO:0005783,GO:0005789,GO:0005874,GO:0005881,GO:0006915,GO:0008150,GO:0008219,GO:0009987,GO:0012501,GO:0016020,GO:0016021,GO:0016265,GO:0031090,GO:0032991,GO:0043226,GO:0043227,GO:0043229,GO:0043231,GO:0043234,GO:0044422,GO:0044424,GO:0044425,GO:0044430,GO:0044432,GO:0044444,GO:0044446,GO:0044464,GO:0044699,GO:0044763,GO:0098588,GO:0098589
								AIPGENE1217	Swiss-Prot	sp|P82251|BAT1_HUMAN	b(0,+)-type amino acid transporter 1 OS=Homo sapiens GN=SLC7A9 PE=1 SV=1	GO:0000099,GO:0000101,GO:0002376,GO:0003333,GO:0003674,GO:0003823,GO:0005215,GO:0005342,GO:0005488,GO:0005515,GO:0005575,GO:0005886,GO:0005887,GO:0006082,GO:0006461,GO:0006520,GO:0006807,GO:0006810,GO:0006811,GO:0006820,GO:0006865,GO:0006928,GO:0007596,GO:0007599,GO:0008150,GO:0008152,GO:0008509,GO:0008514,GO:0009987,GO:0015075,GO:0015171,GO:0015175,GO:0015179,GO:0015184,GO:0015711,GO:0015804,GO:…
								AIPGENE1226	Swiss-Prot	sp|C0LGR3|Y4265_ARATH	Probable LRR receptor-like serine/threonine-protein kinase At4g26540 OS=Arabidopsis thaliana GN=At4g26540 PE=2 SV=1	GO:0000166,GO:0001882,GO:0001883,GO:0002237,GO:0003006,GO:0003674,GO:0003824,GO:0004672,GO:0004674,GO:0005488,GO:0005524,GO:0005575,GO:0005886,GO:0006464,GO:0006468,GO:0006793,GO:0006796,GO:0007165,GO:0008150,GO:0008152,GO:0009605,GO:0009607,GO:0009653,GO:0009886,GO:0009987,GO:0010033,GO:0010103,GO:0016020,GO:0016021,GO:0016301,GO:0016310,GO:0016740,GO:0016772,GO:0016773,GO:0017076,GO:0019538,GO:…
								AIPGENE1228	Swiss-Prot	sp|Q99LU8|CF062_MOUSE	Uncharacterized protein C6orf62 homolog OS=Mus musculus PE=2 SV=1	GO:0003674,GO:0005575,GO:0005622,GO:0008150,GO:0044464
								AIPGENE1229	Swiss-Prot	sp|O82504|RDR2_ARATH	RNA-dependent RNA polymerase 2 OS=Arabidopsis thaliana GN=RDR2 PE=1 SV=1	GO:0000375,GO:0000377,GO:0000398,GO:0001172,GO:0002252,GO:0002376,GO:0003674,GO:0003676,GO:0003723,GO:0003824,GO:0003968,GO:0005488,GO:0005575,GO:0005634,GO:0005654,GO:0005730,GO:0006139,GO:0006259,GO:0006304,GO:0006305,GO:0006306,GO:0006325,GO:0006342,GO:0006346,GO:0006355,GO:0006396,GO:0006397,GO:0006464,GO:0006725,GO:0006807,GO:0006950,GO:0006952,GO:0006955,GO:0006996,GO:0007154,GO:0007267,GO:…
								AIPGENE1233	nr	gi|156385615|ref|XP_001633725.1|	predicted protein [Nematostella vectensis] >gi|156220799|gb|EDO41662.1| predicted protein [Nematostella vectensis]
								AIPGENE1238	nr	gi|556095932|gb|ESO84584.1|	hypothetical protein LOTGIDRAFT_168649 [Lottia gigantea]
								AIPGENE1244	Swiss-Prot	sp|Q69ZM6|STK36_MOUSE	Serine/threonine-protein kinase 36 OS=Mus musculus GN=Stk36 PE=1 SV=3	GO:0000166,GO:0001882,GO:0001883,GO:0003341,GO:0003351,GO:0003674,GO:0003824,GO:0004672,GO:0004674,GO:0005488,GO:0005515,GO:0005524,GO:0005575,GO:0005634,GO:0005737,GO:0006355,GO:0006464,GO:0006468,GO:0006793,GO:0006796,GO:0006928,GO:0007017,GO:0007018,GO:0007228,GO:0007275,GO:0007420,GO:0008134,GO:0008150,GO:0008152,GO:0008589,GO:0009791,GO:0009889,GO:0009966,GO:0009967,GO:0009987,GO:0010468,GO:…
								AIPGENE1245	Swiss-Prot	sp|F6XZJ7|SAM15_MOUSE	Sterile alpha motif domain-containing protein 15 OS=Mus musculus GN=Samd15 PE=4 SV=2	GO:0003674,GO:0005575,GO:0008150
								AIPGENE1250	no_hit
								AIPGENE1251	no_hit
								AIPGENE1252	no_hit
								AIPGENE1253	no_hit
								AIPGENE1255	no_hit
								AIPGENE1262	Swiss-Prot	sp|Q16932|STX_APLCA	Syntaxin OS=Aplysia californica PE=2 SV=1	GO:0000149,GO:0003674,GO:0005484,GO:0005488,GO:0005515,GO:0005575,GO:0006810,GO:0006836,GO:0006886,GO:0008150,GO:0015031,GO:0016020,GO:0016021,GO:0016192,GO:0017157,GO:0032879,GO:0044425,GO:0044699,GO:0044765,GO:0045184,GO:0046907,GO:0050789,GO:0050794,GO:0051046,GO:0051049,GO:0051234,GO:0051649,GO:0060341,GO:0060627,GO:0065007,GO:0071702
								AIPGENE1263	Swiss-Prot	sp|Q9CPV4|GLOD4_MOUSE	Glyoxalase domain-containing protein 4 OS=Mus musculus GN=Glod4 PE=1 SV=1	GO:0003674,GO:0005575,GO:0005739,GO:0008150,GO:0043226,GO:0043227,GO:0043229,GO:0043231,GO:0044424,GO:0044444,GO:0044464
								AIPGENE1264	Swiss-Prot	sp|A7SXK3|TMED_NEMVE	Transmembrane emp24 domain-containing protein OS=Nematostella vectensis GN=v1g194562 PE=3 SV=1	GO:0005575,GO:0006810,GO:0008150,GO:0012506,GO:0015031,GO:0016020,GO:0016021,GO:0030659,GO:0031090,GO:0031410,GO:0031982,GO:0043226,GO:0043229,GO:0044422,GO:0044424,GO:0044425,GO:0044433,GO:0044444,GO:0044446,GO:0044464,GO:0045184,GO:0051234,GO:0071702
								AIPGENE1266	Swiss-Prot	sp|Q3UPR9|SBSPO_MOUSE	Somatomedin-B and thrombospondin type-1 domain-containing protein OS=Mus musculus GN=Sbspon PE=2 SV=1	GO:0001871,GO:0002376,GO:0003674,GO:0004872,GO:0005044,GO:0005488,GO:0005575,GO:0005576,GO:0005578,GO:0006810,GO:0006897,GO:0006898,GO:0006955,GO:0008150,GO:0016192,GO:0030246,GO:0030247,GO:0031012,GO:0038024,GO:0044421,GO:0050896,GO:0051234
								AIPGENE1270	Swiss-Prot	sp|P33224|AIDB_ECOLI	Putative acyl-CoA dehydrogenase AidB OS=Escherichia coli (strain K12) GN=aidB PE=1 SV=3	GO:0003674,GO:0003676,GO:0003677,GO:0003824,GO:0003995,GO:0005488,GO:0005515,GO:0005575,GO:0005737,GO:0006355,GO:0006950,GO:0006974,GO:0008150,GO:0008152,GO:0008470,GO:0009889,GO:0009890,GO:0009892,GO:0009987,GO:0010468,GO:0010556,GO:0010558,GO:0010605,GO:0010629,GO:0016491,GO:0016627,GO:0019219,GO:0019222,GO:0031323,GO:0031324,GO:0031326,GO:0031327,GO:0033554,GO:0043565,GO:0044424,GO:0044464,GO:…
								AIPGENE1272	Swiss-Prot	sp|Q5ZLG0|AACS_CHICK	Acetoacetyl-CoA synthetase OS=Gallus gallus GN=AACS PE=2 SV=1	GO:0000166,GO:0001882,GO:0001883,GO:0003674,GO:0003824,GO:0005488,GO:0005524,GO:0005575,GO:0005737,GO:0005829,GO:0006082,GO:0006629,GO:0006631,GO:0008150,GO:0008152,GO:0009987,GO:0016874,GO:0016877,GO:0016878,GO:0017076,GO:0019752,GO:0030554,GO:0030729,GO:0032549,GO:0032550,GO:0032553,GO:0032555,GO:0032559,GO:0032787,GO:0035639,GO:0036094,GO:0043167,GO:0043168,GO:0043436,GO:0044237,GO:0044238,GO:…
								AIPGENE1275	Swiss-Prot	sp|Q9CQL5|RM18_MOUSE	39S ribosomal protein L18, mitochondrial OS=Mus musculus GN=Mrpl18 PE=2 SV=1	GO:0003674,GO:0003676,GO:0003723,GO:0005488,GO:0005575,GO:0005739,GO:0005840,GO:0006810,GO:0006839,GO:0008097,GO:0008150,GO:0015931,GO:0016482,GO:0019843,GO:0030529,GO:0032991,GO:0035927,GO:0035928,GO:0043226,GO:0043227,GO:0043228,GO:0043229,GO:0043231,GO:0043232,GO:0044424,GO:0044444,GO:0044464,GO:0044699,GO:0044765,GO:0046907,GO:0050657,GO:0050658,GO:0051029,GO:0051234,GO:0051236,GO:0051649,GO:…
								AIPGENE1279	Swiss-Prot	sp|Q68F72|S15A4_XENLA	Solute carrier family 15 member 4 OS=Xenopus laevis GN=slc15a4 PE=2 SV=1	GO:0003674,GO:0005215,GO:0005575,GO:0006810,GO:0006857,GO:0008150,GO:0009987,GO:0015031,GO:0015291,GO:0015293,GO:0015833,GO:0016020,GO:0016021,GO:0022804,GO:0022857,GO:0042886,GO:0044425,GO:0044699,GO:0044763,GO:0044765,GO:0045184,GO:0051234,GO:0055085,GO:0071702,GO:0071705
								AIPGENE1280	Swiss-Prot	sp|A5D8M6|SBDS_XENLA	Ribosome maturation protein SBDS OS=Xenopus laevis GN=sbds PE=2 SV=1	GO:0000922,GO:0003674,GO:0005488,GO:0005575,GO:0005634,GO:0005654,GO:0005730,GO:0005737,GO:0005819,GO:0005856,GO:0008150,GO:0008283,GO:0016043,GO:0022607,GO:0022613,GO:0022618,GO:0034622,GO:0042254,GO:0042255,GO:0042256,GO:0043021,GO:0043022,GO:0043226,GO:0043227,GO:0043228,GO:0043229,GO:0043231,GO:0043232,GO:0043933,GO:0044085,GO:0044422,GO:0044424,GO:0044428,GO:0044430,GO:0044446,GO:0044464,GO:…
								AIPGENE1281	Swiss-Prot	sp|Q66I67|IFT20_DANRE	Intraflagellar transport protein 20 homolog OS=Danio rerio GN=ift20 PE=2 SV=1	GO:0005575,GO:0005737,GO:0005794,GO:0005815,GO:0005856,GO:0005930,GO:0006810,GO:0006928,GO:0007017,GO:0007018,GO:0008150,GO:0009987,GO:0010970,GO:0016043,GO:0030030,GO:0030705,GO:0036064,GO:0042073,GO:0043226,GO:0043227,GO:0043228,GO:0043229,GO:0043231,GO:0043232,GO:0044422,GO:0044424,GO:0044430,GO:0044441,GO:0044444,GO:0044446,GO:0044463,GO:0044464,GO:0044699,GO:0044763,GO:0044765,GO:0046907,GO:…
								AIPGENE1282	Swiss-Prot	sp|Q66I67|IFT20_DANRE	Intraflagellar transport protein 20 homolog OS=Danio rerio GN=ift20 PE=2 SV=1	GO:0005575,GO:0005737,GO:0005794,GO:0005815,GO:0005856,GO:0005930,GO:0006810,GO:0006928,GO:0007017,GO:0007018,GO:0008150,GO:0009987,GO:0010970,GO:0016043,GO:0030030,GO:0030705,GO:0036064,GO:0042073,GO:0043226,GO:0043227,GO:0043228,GO:0043229,GO:0043231,GO:0043232,GO:0044422,GO:0044424,GO:0044430,GO:0044441,GO:0044444,GO:0044446,GO:0044463,GO:0044464,GO:0044699,GO:0044763,GO:0044765,GO:0046907,GO:…
								AIPGENE1283	no_hit
								AIPGENE1287	Swiss-Prot	sp|P49951|CLH1_BOVIN	Clathrin heavy chain 1 OS=Bos taurus GN=CLTC PE=1 SV=1	GO:0003674,GO:0005198,GO:0005488,GO:0005515,GO:0005575,GO:0005739,GO:0005905,GO:0006109,GO:0006810,GO:0006886,GO:0008150,GO:0009889,GO:0009890,GO:0009892,GO:0010556,GO:0010558,GO:0010605,GO:0012506,GO:0015031,GO:0016020,GO:0016023,GO:0016192,GO:0019222,GO:0030117,GO:0030118,GO:0030120,GO:0030125,GO:0030130,GO:0030132,GO:0030659,GO:0031090,GO:0031410,GO:0031982,GO:0031988,GO:0032881,GO:0032885,GO:…
								AIPGENE1288	Swiss-Prot	sp|Q5F4B2|SWP70_CHICK	Switch-associated protein 70 OS=Gallus gallus GN=SWAP70 PE=2 SV=1	GO:0003674,GO:0003676,GO:0003677,GO:0005488,GO:0005575,GO:0005634,GO:0005737,GO:0005886,GO:0016020,GO:0030027,GO:0042995,GO:0043226,GO:0043227,GO:0043229,GO:0043231,GO:0044424,GO:0044464,GO:0097159,GO:1901363
								AIPGENE1289	Swiss-Prot	sp|Q9QXA6|BAT1_MOUSE	b(0,+)-type amino acid transporter 1 OS=Mus musculus GN=Slc7a9 PE=1 SV=1	GO:0003333,GO:0003674,GO:0003823,GO:0005215,GO:0005342,GO:0005488,GO:0005515,GO:0005575,GO:0005886,GO:0006810,GO:0006811,GO:0006820,GO:0006865,GO:0008150,GO:0008509,GO:0008514,GO:0009987,GO:0015075,GO:0015171,GO:0015175,GO:0015711,GO:0015804,GO:0015849,GO:0016020,GO:0016021,GO:0022857,GO:0022891,GO:0022892,GO:0031253,GO:0031526,GO:0033218,GO:0034220,GO:0042277,GO:0042605,GO:0044425,GO:0044459,GO:…
								AIPGENE1293	Swiss-Prot	sp|A2AAY5|SPD2B_MOUSE	SH3 and PX domain-containing protein 2B OS=Mus musculus GN=Sh3pxd2b PE=1 SV=1	GO:0001501,GO:0001654,GO:0002102,GO:0003674,GO:0005488,GO:0005515,GO:0005543,GO:0005575,GO:0005737,GO:0006461,GO:0006801,GO:0007423,GO:0007507,GO:0008104,GO:0008150,GO:0008152,GO:0008289,GO:0009888,GO:0009987,GO:0010314,GO:0016043,GO:0019904,GO:0022411,GO:0022607,GO:0022617,GO:0030054,GO:0030154,GO:0030198,GO:0032266,GO:0032502,GO:0032991,GO:0033036,GO:0034613,GO:0035091,GO:0042169,GO:0042995,GO:…
								AIPGENE1294	Swiss-Prot	sp|A2AAY5|SPD2B_MOUSE	SH3 and PX domain-containing protein 2B OS=Mus musculus GN=Sh3pxd2b PE=1 SV=1	GO:0001501,GO:0001654,GO:0002102,GO:0003674,GO:0005488,GO:0005515,GO:0005543,GO:0005575,GO:0005737,GO:0006461,GO:0006801,GO:0007423,GO:0007507,GO:0008104,GO:0008150,GO:0008152,GO:0008289,GO:0009888,GO:0009987,GO:0010314,GO:0016043,GO:0019904,GO:0022411,GO:0022607,GO:0022617,GO:0030054,GO:0030154,GO:0030198,GO:0032266,GO:0032502,GO:0032991,GO:0033036,GO:0034613,GO:0035091,GO:0042169,GO:0042995,GO:…
								AIPGENE1297	Swiss-Prot	sp|P50282|MMP9_RAT	Matrix metalloproteinase-9 OS=Rattus norvegicus GN=Mmp9 PE=2 SV=1	GO:0001101,GO:0001503,GO:0001666,GO:0001822,GO:0001968,GO:0002237,GO:0002376,GO:0003674,GO:0003824,GO:0004175,GO:0004222,GO:0005488,GO:0005515,GO:0005575,GO:0005576,GO:0005578,GO:0005615,GO:0006461,GO:0006508,GO:0006928,GO:0006950,GO:0006979,GO:0007154,GO:0007567,GO:0007584,GO:0008150,GO:0008152,GO:0008233,GO:0008237,GO:0008270,GO:0008285,GO:0009056,GO:0009266,GO:0009314,GO:0009408,GO:0009416,GO:…
								AIPGENE1298	Swiss-Prot	sp|Q76B49|CD63_FELCA	CD63 antigen OS=Felis catus GN=CD63 PE=2 SV=3	GO:0000323,GO:0002090,GO:0002092,GO:0005575,GO:0005764,GO:0005765,GO:0005768,GO:0005770,GO:0005771,GO:0005773,GO:0005774,GO:0005886,GO:0006810,GO:0006928,GO:0007155,GO:0007160,GO:0008150,GO:0009605,GO:0009893,GO:0009966,GO:0009967,GO:0009987,GO:0010008,GO:0010604,GO:0010646,GO:0010647,GO:0015031,GO:0016020,GO:0016021,GO:0016023,GO:0016197,GO:0016477,GO:0016482,GO:0019222,GO:0021700,GO:0022610,GO:…
								AIPGENE1299	Swiss-Prot	sp|B4DU55|ZN879_HUMAN	Zinc finger protein 879 OS=Homo sapiens GN=ZNF879 PE=2 SV=2	GO:0001071,GO:0003674,GO:0003676,GO:0003677,GO:0003700,GO:0005488,GO:0005575,GO:0005622,GO:0005634,GO:0006139,GO:0006351,GO:0006355,GO:0006725,GO:0006807,GO:0008150,GO:0008152,GO:0009058,GO:0009059,GO:0009889,GO:0009987,GO:0010468,GO:0010556,GO:0016070,GO:0018130,GO:0019219,GO:0019222,GO:0019438,GO:0031323,GO:0031326,GO:0032774,GO:0034641,GO:0034645,GO:0034654,GO:0043167,GO:0043169,GO:0043170,GO:…
								AIPGENE1301	nr	gi|156384954|ref|XP_001633397.1|	predicted protein [Nematostella vectensis] >gi|156220466|gb|EDO41334.1| predicted protein [Nematostella vectensis]
								AIPGENE1303	Swiss-Prot	sp|Q5RBM6|BUP1_PONAB	Beta-ureidopropionase OS=Pongo abelii GN=UPB1 PE=2 SV=1	GO:0003674,GO:0003824,GO:0003837,GO:0005488,GO:0005575,GO:0005737,GO:0006082,GO:0006520,GO:0006807,GO:0008150,GO:0008152,GO:0008652,GO:0009058,GO:0009987,GO:0016053,GO:0016787,GO:0016810,GO:0016811,GO:0019482,GO:0019483,GO:0019752,GO:0043167,GO:0043169,GO:0043436,GO:0044237,GO:0044238,GO:0044249,GO:0044281,GO:0044283,GO:0044424,GO:0044464,GO:0044699,GO:0044710,GO:0044711,GO:0044763,GO:0046394,GO:…
								AIPGENE1304	Swiss-Prot	sp|Q0DXS3|RDR1_ORYSJ	Probable RNA-dependent RNA polymerase 1 OS=Oryza sativa subsp. japonica GN=RDR1 PE=2 SV=2	GO:0001172,GO:0003674,GO:0003676,GO:0003723,GO:0003824,GO:0003968,GO:0005488,GO:0006139,GO:0006725,GO:0006807,GO:0008150,GO:0008152,GO:0009058,GO:0009059,GO:0009892,GO:0009987,GO:0010468,GO:0010605,GO:0010629,GO:0016070,GO:0016458,GO:0016740,GO:0016772,GO:0016779,GO:0018130,GO:0019222,GO:0019438,GO:0031047,GO:0032774,GO:0034062,GO:0034641,GO:0034654,GO:0043170,GO:0044237,GO:0044238,GO:0044249,GO:…
								AIPGENE1305	Swiss-Prot	sp|Q9NXZ2|DDX43_HUMAN	Probable ATP-dependent RNA helicase DDX43 OS=Homo sapiens GN=DDX43 PE=2 SV=2	GO:0000166,GO:0001882,GO:0001883,GO:0003674,GO:0003676,GO:0003723,GO:0003724,GO:0003824,GO:0004004,GO:0004386,GO:0005488,GO:0005524,GO:0005575,GO:0005622,GO:0006139,GO:0006152,GO:0006163,GO:0006195,GO:0006200,GO:0006725,GO:0006753,GO:0006793,GO:0006796,GO:0006807,GO:0008026,GO:0008150,GO:0008152,GO:0008186,GO:0009056,GO:0009116,GO:0009117,GO:0009119,GO:0009123,GO:0009125,GO:0009126,GO:0009128,GO:…
								AIPGENE1310	no_hit
								AIPGENE1311	Swiss-Prot	sp|Q0DXS3|RDR1_ORYSJ	Probable RNA-dependent RNA polymerase 1 OS=Oryza sativa subsp. japonica GN=RDR1 PE=2 SV=2	GO:0001172,GO:0003674,GO:0003676,GO:0003723,GO:0003824,GO:0003968,GO:0005488,GO:0006139,GO:0006725,GO:0006807,GO:0008150,GO:0008152,GO:0009058,GO:0009059,GO:0009892,GO:0009987,GO:0010468,GO:0010605,GO:0010629,GO:0016070,GO:0016458,GO:0016740,GO:0016772,GO:0016779,GO:0018130,GO:0019222,GO:0019438,GO:0031047,GO:0032774,GO:0034062,GO:0034641,GO:0034654,GO:0043170,GO:0044237,GO:0044238,GO:0044249,GO:…
								AIPGENE1317	Swiss-Prot	sp|P00389|NCPR_RABIT	NADPH--cytochrome P450 reductase OS=Oryctolagus cuniculus GN=POR PE=1 SV=1	GO:0000166,GO:0003674,GO:0003824,GO:0003958,GO:0005488,GO:0005506,GO:0005575,GO:0005783,GO:0005789,GO:0008150,GO:0008152,GO:0010181,GO:0016020,GO:0016491,GO:0016651,GO:0016653,GO:0031090,GO:0032553,GO:0036094,GO:0043167,GO:0043168,GO:0043169,GO:0043226,GO:0043227,GO:0043229,GO:0043231,GO:0044422,GO:0044424,GO:0044425,GO:0044432,GO:0044444,GO:0044446,GO:0044464,GO:0044699,GO:0044710,GO:0046872,GO:…
								AIPGENE1322	Swiss-Prot	sp|Q9BUZ4|TRAF4_HUMAN	TNF receptor-associated factor 4 OS=Homo sapiens GN=TRAF4 PE=1 SV=1	GO:0001932,GO:0001934,GO:0003674,GO:0003676,GO:0003677,GO:0003824,GO:0004842,GO:0005102,GO:0005126,GO:0005164,GO:0005488,GO:0005515,GO:0005575,GO:0005634,GO:0005737,GO:0005856,GO:0005886,GO:0005911,GO:0005923,GO:0006464,GO:0006915,GO:0007165,GO:0007250,GO:0007275,GO:0007585,GO:0008150,GO:0008152,GO:0008219,GO:0008270,GO:0009893,GO:0009966,GO:0009967,GO:0009987,GO:0010562,GO:0010604,GO:0010646,GO:…
								AIPGENE1326	Swiss-Prot	sp|O75419|CDC45_HUMAN	Cell division control protein 45 homolog OS=Homo sapiens GN=CDC45 PE=1 SV=1	GO:0000075,GO:0000076,GO:0000082,GO:0000083,GO:0000278,GO:0003674,GO:0005488,GO:0005515,GO:0005575,GO:0005634,GO:0005654,GO:0005737,GO:0005813,GO:0005815,GO:0006139,GO:0006259,GO:0006260,GO:0006270,GO:0006271,GO:0006355,GO:0006357,GO:0006725,GO:0006807,GO:0007049,GO:0008150,GO:0008152,GO:0009058,GO:0009059,GO:0009889,GO:0009987,GO:0010468,GO:0010556,GO:0019219,GO:0019222,GO:0022402,GO:0022616,GO:…
								AIPGENE1339	Swiss-Prot	sp|O35130|NEP1_MOUSE	Ribosomal RNA small subunit methyltransferase NEP1 OS=Mus musculus GN=Emg1 PE=2 SV=1	GO:0000154,GO:0001510,GO:0001824,GO:0003674,GO:0003676,GO:0003723,GO:0003824,GO:0005488,GO:0005575,GO:0005634,GO:0005730,GO:0006139,GO:0006364,GO:0006396,GO:0006725,GO:0006807,GO:0006996,GO:0006997,GO:0007000,GO:0008150,GO:0008152,GO:0008168,GO:0008173,GO:0008649,GO:0008757,GO:0009451,GO:0009987,GO:0016043,GO:0016070,GO:0016072,GO:0016740,GO:0016741,GO:0017126,GO:0019843,GO:0022613,GO:0031167,GO:…
								AIPGENE1340	Swiss-Prot	sp|Q9D273|MMAB_MOUSE	Cob(I)yrinic acid a,c-diamide adenosyltransferase, mitochondrial OS=Mus musculus GN=Mmab PE=1 SV=1	GO:0000166,GO:0001882,GO:0001883,GO:0003674,GO:0003824,GO:0005488,GO:0005524,GO:0005575,GO:0005739,GO:0006725,GO:0006766,GO:0006767,GO:0006807,GO:0008150,GO:0008152,GO:0008817,GO:0009058,GO:0009110,GO:0009235,GO:0009236,GO:0009987,GO:0016740,GO:0016765,GO:0017076,GO:0018130,GO:0019438,GO:0030554,GO:0032549,GO:0032550,GO:0032553,GO:0032555,GO:0032559,GO:0033013,GO:0033014,GO:0034641,GO:0035639,GO:…
								AIPGENE1341	Swiss-Prot	sp|Q9D273|MMAB_MOUSE	Cob(I)yrinic acid a,c-diamide adenosyltransferase, mitochondrial OS=Mus musculus GN=Mmab PE=1 SV=1	GO:0000166,GO:0001882,GO:0001883,GO:0003674,GO:0003824,GO:0005488,GO:0005524,GO:0005575,GO:0005739,GO:0006725,GO:0006766,GO:0006767,GO:0006807,GO:0008150,GO:0008152,GO:0008817,GO:0009058,GO:0009110,GO:0009235,GO:0009236,GO:0009987,GO:0016740,GO:0016765,GO:0017076,GO:0018130,GO:0019438,GO:0030554,GO:0032549,GO:0032550,GO:0032553,GO:0032555,GO:0032559,GO:0033013,GO:0033014,GO:0034641,GO:0035639,GO:…
								AIPGENE1342	Swiss-Prot	sp|Q8CG45|ARK72_RAT	Aflatoxin B1 aldehyde reductase member 2 OS=Rattus norvegicus GN=Akr7a2 PE=1 SV=2	GO:0003674,GO:0003824,GO:0004032,GO:0004033,GO:0005575,GO:0005737,GO:0005739,GO:0005794,GO:0005795,GO:0008106,GO:0008150,GO:0008152,GO:0016491,GO:0016614,GO:0016616,GO:0043226,GO:0043227,GO:0043229,GO:0043231,GO:0044422,GO:0044424,GO:0044431,GO:0044444,GO:0044446,GO:0044464,GO:0044699,GO:0044710,GO:0055114
								AIPGENE1343	Swiss-Prot	sp|P30531|SC6A1_HUMAN	Sodium- and chloride-dependent GABA transporter 1 OS=Homo sapiens GN=SLC6A1 PE=1 SV=2	GO:0001505,GO:0003008,GO:0003674,GO:0005215,GO:0005283,GO:0005326,GO:0005328,GO:0005332,GO:0005342,GO:0005343,GO:0005416,GO:0005575,GO:0005886,GO:0005887,GO:0006461,GO:0006810,GO:0006811,GO:0006820,GO:0006836,GO:0006865,GO:0007154,GO:0007267,GO:0007268,GO:0007269,GO:0007610,GO:0007611,GO:0007612,GO:0008028,GO:0008150,GO:0008324,GO:0008509,GO:0008514,GO:0009636,GO:0009719,GO:0009725,GO:0009743,GO:…
								AIPGENE1344	Swiss-Prot	sp|P30531|SC6A1_HUMAN	Sodium- and chloride-dependent GABA transporter 1 OS=Homo sapiens GN=SLC6A1 PE=1 SV=2	GO:0001505,GO:0003008,GO:0003674,GO:0005215,GO:0005283,GO:0005326,GO:0005328,GO:0005332,GO:0005342,GO:0005343,GO:0005416,GO:0005575,GO:0005886,GO:0005887,GO:0006461,GO:0006810,GO:0006811,GO:0006820,GO:0006836,GO:0006865,GO:0007154,GO:0007267,GO:0007268,GO:0007269,GO:0007610,GO:0007611,GO:0007612,GO:0008028,GO:0008150,GO:0008324,GO:0008509,GO:0008514,GO:0009636,GO:0009719,GO:0009725,GO:0009743,GO:…
								AIPGENE1353	TrEMBL	tr|Q54SF2|Q54SF2_DICDI	Putative uncharacterized protein OS=Dictyostelium discoideum GN=DDB_0218384 PE=4 SV=1	GO:0006810,GO:0006897,GO:0006907,GO:0008150,GO:0016192,GO:0044351,GO:0051234
								AIPGENE1355	Swiss-Prot	sp|Q708S4|ASI4A_DANRE	Acid-sensing ion channel 4 OS=Danio rerio GN=asic4 PE=2 SV=1	GO:0003674,GO:0005215,GO:0005216,GO:0005261,GO:0005272,GO:0005575,GO:0005886,GO:0005887,GO:0006810,GO:0006811,GO:0006812,GO:0006814,GO:0008150,GO:0008324,GO:0009987,GO:0015075,GO:0015077,GO:0015081,GO:0015267,GO:0015276,GO:0015280,GO:0015672,GO:0016020,GO:0016021,GO:0022803,GO:0022834,GO:0022836,GO:0022838,GO:0022857,GO:0022890,GO:0022891,GO:0022892,GO:0030001,GO:0034220,GO:0035725,GO:0044425,GO:…
								AIPGENE1361	Swiss-Prot	sp|Q5ZI03|CIR1_CHICK	Corepressor interacting with RBPJ 1 OS=Gallus gallus GN=CIR1 PE=2 SV=1	GO:0000118,GO:0005575,GO:0005634,GO:0006139,GO:0006351,GO:0006355,GO:0006396,GO:0006397,GO:0006725,GO:0006807,GO:0008150,GO:0008152,GO:0008380,GO:0009058,GO:0009059,GO:0009889,GO:0009890,GO:0009892,GO:0009987,GO:0010468,GO:0010556,GO:0010558,GO:0010605,GO:0010629,GO:0016070,GO:0016071,GO:0016604,GO:0016607,GO:0018130,GO:0019219,GO:0019222,GO:0019438,GO:0031323,GO:0031324,GO:0031326,GO:0031327,GO:…
								AIPGENE1366	Swiss-Prot	sp|P52301|RAN_XENLA	GTP-binding nuclear protein Ran OS=Xenopus laevis GN=ran PE=1 SV=2	GO:0000054,GO:0000055,GO:0000056,GO:0000166,GO:0001882,GO:0001883,GO:0003674,GO:0003824,GO:0003924,GO:0005488,GO:0005515,GO:0005525,GO:0005575,GO:0005634,GO:0006139,GO:0006152,GO:0006163,GO:0006184,GO:0006195,GO:0006725,GO:0006753,GO:0006793,GO:0006796,GO:0006807,GO:0006810,GO:0006886,GO:0006913,GO:0007165,GO:0007264,GO:0008150,GO:0008152,GO:0009056,GO:0009116,GO:0009117,GO:0009119,GO:0009141,GO:…
								AIPGENE1368	Swiss-Prot	sp|Q6DDL7|UN93A_XENLA	Protein unc-93 homolog A OS=Xenopus laevis GN=unc93a PE=2 SV=1	GO:0005575,GO:0016020,GO:0016021,GO:0044425
								AIPGENE1373	Swiss-Prot	sp|Q708S4|ASI4A_DANRE	Acid-sensing ion channel 4 OS=Danio rerio GN=asic4 PE=2 SV=1	GO:0003674,GO:0005215,GO:0005216,GO:0005261,GO:0005272,GO:0005575,GO:0005886,GO:0005887,GO:0006810,GO:0006811,GO:0006812,GO:0006814,GO:0008150,GO:0008324,GO:0009987,GO:0015075,GO:0015077,GO:0015081,GO:0015267,GO:0015276,GO:0015280,GO:0015672,GO:0016020,GO:0016021,GO:0022803,GO:0022834,GO:0022836,GO:0022838,GO:0022857,GO:0022890,GO:0022891,GO:0022892,GO:0030001,GO:0034220,GO:0035725,GO:0044425,GO:…
								AIPGENE1374	Swiss-Prot	sp|Q8BP22|F92A1_MOUSE	Protein FAM92A1 OS=Mus musculus GN=Fam92a1 PE=1 SV=1	GO:0003674,GO:0005488,GO:0005515,GO:0005575,GO:0008150
								AIPGENE1376	Swiss-Prot	sp|Q4R6L3|PLCD4_MACFA	1-phosphatidylinositol 4,5-bisphosphate phosphodiesterase delta-4 OS=Macaca fascicularis GN=PLCD4 PE=2 SV=1	GO:0003674,GO:0003824,GO:0004435,GO:0004620,GO:0004629,GO:0004871,GO:0005488,GO:0005509,GO:0005575,GO:0005622,GO:0005634,GO:0005737,GO:0005783,GO:0006629,GO:0006644,GO:0006650,GO:0006793,GO:0006796,GO:0006810,GO:0006887,GO:0007165,GO:0007340,GO:0008081,GO:0008150,GO:0008152,GO:0009056,GO:0009987,GO:0016020,GO:0016042,GO:0016192,GO:0016298,GO:0016787,GO:0016788,GO:0017156,GO:0019637,GO:0032940,GO:…
								AIPGENE1377	Swiss-Prot	sp|Q9UHC3|ASIC3_HUMAN	Acid-sensing ion channel 3 OS=Homo sapiens GN=ASIC3 PE=1 SV=2	GO:0001101,GO:0003008,GO:0003674,GO:0005215,GO:0005216,GO:0005261,GO:0005272,GO:0005488,GO:0005515,GO:0005575,GO:0005737,GO:0005886,GO:0005887,GO:0006810,GO:0006811,GO:0006812,GO:0006814,GO:0006820,GO:0006950,GO:0007165,GO:0007600,GO:0007606,GO:0008150,GO:0008324,GO:0009266,GO:0009408,GO:0009581,GO:0009582,GO:0009593,GO:0009605,GO:0009612,GO:0009628,GO:0009987,GO:0015075,GO:0015077,GO:0015081,GO:…
								AIPGENE1382	Swiss-Prot	sp|Q9H3F6|BACD3_HUMAN	BTB/POZ domain-containing adapter for CUL3-mediated RhoA degradation protein 3 OS=Homo sapiens GN=KCTD10 PE=1 SV=1	GO:0000151,GO:0003674,GO:0003824,GO:0004842,GO:0005575,GO:0005634,GO:0005737,GO:0006461,GO:0006464,GO:0006508,GO:0006511,GO:0008150,GO:0008152,GO:0009056,GO:0009057,GO:0009987,GO:0010498,GO:0016043,GO:0016567,GO:0016740,GO:0019538,GO:0019941,GO:0022607,GO:0030163,GO:0031461,GO:0031463,GO:0032446,GO:0032991,GO:0036038,GO:0036211,GO:0043161,GO:0043170,GO:0043226,GO:0043227,GO:0043229,GO:0043231,GO:…
								AIPGENE1383	nr	gi|156393991|ref|XP_001636610.1|	predicted protein [Nematostella vectensis] >gi|156223715|gb|EDO44547.1| predicted protein [Nematostella vectensis]
								AIPGENE1384	Swiss-Prot	sp|P58875|S14L2_BOVIN	SEC14-like protein 2 OS=Bos taurus GN=SEC14L2 PE=1 SV=2	GO:0003674,GO:0005215,GO:0005488,GO:0005575,GO:0005622,GO:0005634,GO:0005737,GO:0006139,GO:0006351,GO:0006355,GO:0006725,GO:0006807,GO:0006810,GO:0008150,GO:0008152,GO:0008289,GO:0009058,GO:0009059,GO:0009889,GO:0009987,GO:0010468,GO:0010556,GO:0016021,GO:0016070,GO:0018130,GO:0019219,GO:0019222,GO:0019438,GO:0031323,GO:0031326,GO:0032774,GO:0034641,GO:0034645,GO:0034654,GO:0043170,GO:0043226,GO:…
	scaffold10size1280550	740000	1000000	260	-0.0616471	0.308073	842.284	AIPGENE19371	Swiss-Prot	sp|O73853|CP17A_ICTPU	Steroid 17-alpha-hydroxylase/17,20 lyase OS=Ictalurus punctatus GN=cyp17a1 PE=2 SV=1	GO:0003674,GO:0003824,GO:0004497,GO:0004508,GO:0005488,GO:0005506,GO:0005575,GO:0006629,GO:0006694,GO:0008150,GO:0008152,GO:0008202,GO:0008395,GO:0008610,GO:0009058,GO:0016020,GO:0016491,GO:0016705,GO:0016829,GO:0016830,GO:0016832,GO:0020037,GO:0043167,GO:0043169,GO:0044238,GO:0044699,GO:0044710,GO:0044711,GO:0046872,GO:0046906,GO:0046914,GO:0047442,GO:0055114,GO:0071704,GO:0097159,GO:1901360,GO:…
								AIPGENE19372	no_hit
								AIPGENE19396	no_hit
								AIPGENE19404	Swiss-Prot	sp|Q91175|ADA1A_ORYLA	Alpha-1A adrenergic receptor OS=Oryzias latipes GN=adra1a PE=3 SV=1	GO:0003674,GO:0004871,GO:0004872,GO:0004888,GO:0004930,GO:0004935,GO:0005575,GO:0005886,GO:0007165,GO:0007166,GO:0007186,GO:0008150,GO:0008227,GO:0009987,GO:0016020,GO:0016021,GO:0038023,GO:0044425,GO:0044464,GO:0050789,GO:0050794,GO:0050896,GO:0051716,GO:0060089,GO:0065007,GO:0071875
								AIPGENE19437	Swiss-Prot	sp|O77621|ADA1A_CANFA	Alpha-1A adrenergic receptor (Fragment) OS=Canis familiaris GN=ADRA1A PE=2 SV=1	GO:0001985,GO:0001994,GO:0001996,GO:0001997,GO:0002026,GO:0002027,GO:0003008,GO:0003013,GO:0003018,GO:0003057,GO:0003099,GO:0003674,GO:0004871,GO:0004872,GO:0004888,GO:0004930,GO:0004935,GO:0004936,GO:0004937,GO:0005488,GO:0005515,GO:0005575,GO:0005634,GO:0005886,GO:0006937,GO:0006940,GO:0006942,GO:0007165,GO:0007166,GO:0007186,GO:0007200,GO:0007507,GO:0007512,GO:0008016,GO:0008150,GO:0008227,GO:…
								AIPGENE19445	Swiss-Prot	sp|P25723|TLD_DROME	Dorsal-ventral patterning protein tolloid OS=Drosophila melanogaster GN=tld PE=2 SV=2	GO:0003006,GO:0003674,GO:0003824,GO:0004175,GO:0004222,GO:0005488,GO:0005509,GO:0005575,GO:0005576,GO:0006355,GO:0006357,GO:0006508,GO:0007165,GO:0007166,GO:0007167,GO:0007169,GO:0007275,GO:0007309,GO:0007310,GO:0007313,GO:0007362,GO:0007378,GO:0007389,GO:0008150,GO:0008152,GO:0008233,GO:0008237,GO:0008270,GO:0008293,GO:0008586,GO:0009653,GO:0009798,GO:0009880,GO:0009886,GO:0009889,GO:0009892,GO:…
								AIPGENE19451	no_hit
								AIPGENE19453	Swiss-Prot	sp|Q8BXX2|ZBT49_MOUSE	Zinc finger and BTB domain-containing protein 49 OS=Mus musculus GN=Zbtb49 PE=2 SV=1	GO:0003674,GO:0003676,GO:0003677,GO:0005488,GO:0005575,GO:0005634,GO:0006139,GO:0006351,GO:0006355,GO:0006725,GO:0006807,GO:0008150,GO:0008152,GO:0009058,GO:0009059,GO:0009889,GO:0009987,GO:0010468,GO:0010556,GO:0016070,GO:0018130,GO:0019219,GO:0019222,GO:0019438,GO:0031323,GO:0031326,GO:0032774,GO:0034641,GO:0034645,GO:0034654,GO:0043167,GO:0043169,GO:0043170,GO:0043226,GO:0043227,GO:0043229,GO:…
								AIPGENE19468	no_hit
	scaffold63size817263	250000	810000	560	-0.22076	0.353946	860.145	AIPGENE4438	Swiss-Prot	sp|P46939|UTRO_HUMAN	Utrophin OS=Homo sapiens GN=UTRN PE=1 SV=2	GO:0001952,GO:0001954,GO:0002028,GO:0003008,GO:0003012,GO:0003674,GO:0003779,GO:0005102,GO:0005178,GO:0005488,GO:0005509,GO:0005515,GO:0005575,GO:0005634,GO:0005737,GO:0005856,GO:0005886,GO:0006936,GO:0007517,GO:0008092,GO:0008150,GO:0008270,GO:0010810,GO:0010811,GO:0010959,GO:0016010,GO:0016020,GO:0017166,GO:0019899,GO:0019900,GO:0019901,GO:0022898,GO:0030054,GO:0030155,GO:0030175,GO:0031253,GO:…
								AIPGENE4439	Swiss-Prot	sp|P46939|UTRO_HUMAN	Utrophin OS=Homo sapiens GN=UTRN PE=1 SV=2	GO:0001952,GO:0001954,GO:0002028,GO:0003008,GO:0003012,GO:0003674,GO:0003779,GO:0005102,GO:0005178,GO:0005488,GO:0005509,GO:0005515,GO:0005575,GO:0005634,GO:0005737,GO:0005856,GO:0005886,GO:0006936,GO:0007517,GO:0008092,GO:0008150,GO:0008270,GO:0010810,GO:0010811,GO:0010959,GO:0016010,GO:0016020,GO:0017166,GO:0019899,GO:0019900,GO:0019901,GO:0022898,GO:0030054,GO:0030155,GO:0030175,GO:0031253,GO:…
								AIPGENE4440	nr	gi|156379768|ref|XP_001631628.1|	predicted protein [Nematostella vectensis] >gi|156218671|gb|EDO39565.1| predicted protein [Nematostella vectensis]
								AIPGENE4442	Swiss-Prot	sp|P10419|FMR1_ANTEL	Antho-RFamide neuropeptides type 1 OS=Anthopleura elegantissima PE=1 SV=2	GO:0005575,GO:0005576,GO:0007165,GO:0007166,GO:0007186,GO:0007218,GO:0008150,GO:0009987,GO:0050789,GO:0050794,GO:0050896,GO:0051716,GO:0065007
								AIPGENE4443	Swiss-Prot	sp|P91620|SIF2_DROME	Protein still life, isoforms C/SIF type 2 OS=Drosophila melanogaster GN=sif PE=2 SV=2	GO:0003674,GO:0004871,GO:0005057,GO:0005085,GO:0005088,GO:0005089,GO:0005575,GO:0006140,GO:0006996,GO:0007010,GO:0007165,GO:0007275,GO:0008150,GO:0009118,GO:0009894,GO:0009966,GO:0009987,GO:0010646,GO:0010769,GO:0010975,GO:0016043,GO:0019219,GO:0019220,GO:0019222,GO:0022603,GO:0022604,GO:0023051,GO:0030029,GO:0030036,GO:0030054,GO:0030676,GO:0030811,GO:0031323,GO:0031329,GO:0031344,GO:0031346,GO:…
								AIPGENE4444	Swiss-Prot	sp|Q05737|YPTM2_MAIZE	GTP-binding protein YPTM2 OS=Zea mays GN=YPTM2 PE=2 SV=1	GO:0000166,GO:0001882,GO:0001883,GO:0003674,GO:0005488,GO:0005525,GO:0005575,GO:0005886,GO:0006810,GO:0007165,GO:0007264,GO:0008150,GO:0009987,GO:0015031,GO:0016020,GO:0017076,GO:0019001,GO:0032549,GO:0032550,GO:0032553,GO:0032555,GO:0032561,GO:0035556,GO:0035639,GO:0036094,GO:0043167,GO:0043168,GO:0044464,GO:0045184,GO:0050789,GO:0050794,GO:0050896,GO:0051234,GO:0051716,GO:0065007,GO:0071702,GO:…
								AIPGENE4445	TrEMBL	tr|A7SD53|A7SD53_NEMVE	Predicted protein OS=Nematostella vectensis GN=v1g210433 PE=4 SV=1	GO:0003674,GO:0004871,GO:0004872,GO:0004888,GO:0004930,GO:0005575,GO:0007165,GO:0007166,GO:0007186,GO:0008150,GO:0009987,GO:0016021,GO:0038023,GO:0044425,GO:0050789,GO:0050794,GO:0050896,GO:0051716,GO:0060089,GO:0065007
								AIPGENE4446	Swiss-Prot	sp|Q7Z442|PK1L2_HUMAN	Polycystic kidney disease protein 1-like 2 OS=Homo sapiens GN=PKD1L2 PE=1 SV=4	GO:0001581,GO:0003674,GO:0004871,GO:0004872,GO:0004888,GO:0004930,GO:0005215,GO:0005216,GO:0005261,GO:0005488,GO:0005509,GO:0005575,GO:0006810,GO:0006811,GO:0006812,GO:0007165,GO:0007166,GO:0007186,GO:0007218,GO:0008150,GO:0008324,GO:0008527,GO:0009268,GO:0009593,GO:0009628,GO:0009986,GO:0009987,GO:0010447,GO:0015075,GO:0015267,GO:0016020,GO:0016021,GO:0022803,GO:0022838,GO:0022857,GO:0022891,GO:…
								AIPGENE4447	Swiss-Prot	sp|A2VDU3|M3K7_BOVIN	Mitogen-activated protein kinase kinase kinase 7 OS=Bos taurus GN=MAP3K7 PE=2 SV=1	GO:0000123,GO:0000165,GO:0000166,GO:0000186,GO:0000187,GO:0000287,GO:0001525,GO:0001817,GO:0001819,GO:0001838,GO:0001841,GO:0001882,GO:0001883,GO:0001932,GO:0001934,GO:0002682,GO:0002684,GO:0002697,GO:0002699,GO:0002700,GO:0002702,GO:0002703,GO:0002705,GO:0002706,GO:0002708,GO:0002709,GO:0002711,GO:0002718,GO:0002720,GO:0002724,GO:0002726,GO:0002819,GO:0002821,GO:0002822,GO:0002824,GO:0003674,GO:…
								AIPGENE4448	TrEMBL	tr|A7SR02|A7SR02_NEMVE	Predicted protein OS=Nematostella vectensis GN=v1g216053 PE=4 SV=1	GO:0003674,GO:0005488,GO:0030246
								AIPGENE4449	Swiss-Prot	sp|Q8BX13|UBE3D_MOUSE	E3 ubiquitin-protein ligase E3D OS=Mus musculus GN=Ube3d PE=2 SV=1	GO:0003674,GO:0003824,GO:0005575,GO:0005737,GO:0006464,GO:0008150,GO:0008152,GO:0009987,GO:0016567,GO:0016874,GO:0019538,GO:0032446,GO:0036211,GO:0043170,GO:0043412,GO:0044237,GO:0044238,GO:0044260,GO:0044267,GO:0044424,GO:0044464,GO:0070647,GO:0071704
								AIPGENE4451	Swiss-Prot	sp|Q6DJI9|ZCRB1_XENLA	Zinc finger CCHC-type and RNA-binding motif-containing protein 1 OS=Xenopus laevis GN=zcrb1 PE=2 SV=1	GO:0000166,GO:0003674,GO:0003676,GO:0003723,GO:0005488,GO:0005575,GO:0005634,GO:0005681,GO:0006139,GO:0006396,GO:0006397,GO:0006725,GO:0006807,GO:0008150,GO:0008152,GO:0008270,GO:0008380,GO:0009987,GO:0016070,GO:0016071,GO:0030529,GO:0032991,GO:0034641,GO:0036094,GO:0043167,GO:0043169,GO:0043170,GO:0043226,GO:0043227,GO:0043229,GO:0043231,GO:0044237,GO:0044238,GO:0044260,GO:0044422,GO:0044424,GO:…
								AIPGENE4452	TrEMBL	tr|A7SIS2|A7SIS2_NEMVE	Predicted protein OS=Nematostella vectensis GN=v1g245530 PE=4 SV=1	GO:0003674,GO:0005488,GO:0005509,GO:0043167,GO:0043169,GO:0046872
								AIPGENE4453	Swiss-Prot	sp|Q5RE25|RCAN2_PONAB	Calcipressin-2 OS=Pongo abelii GN=RCAN2 PE=2 SV=1	GO:0000166,GO:0003674,GO:0005488,GO:0007165,GO:0008150,GO:0009987,GO:0019722,GO:0019932,GO:0035556,GO:0036094,GO:0050789,GO:0050794,GO:0050896,GO:0051716,GO:0065007,GO:0097159,GO:1901265,GO:1901363
								AIPGENE4455	Swiss-Prot	sp|Q9BUK6|MSTO1_HUMAN	Protein misato homolog 1 OS=Homo sapiens GN=MSTO1 PE=1 SV=1	GO:0003674,GO:0005575,GO:0005737,GO:0005739,GO:0005741,GO:0006996,GO:0007005,GO:0008150,GO:0009987,GO:0016020,GO:0016043,GO:0019867,GO:0031090,GO:0031966,GO:0031968,GO:0043226,GO:0043227,GO:0043229,GO:0043231,GO:0044422,GO:0044424,GO:0044429,GO:0044444,GO:0044446,GO:0044464,GO:0044699,GO:0044763,GO:0048311,GO:0051179,GO:0051640,GO:0051641,GO:0051646,GO:0071840,GO:0098588,GO:1902578,GO:1902580,GO:…
								AIPGENE4456	nr	gi|156375548|ref|XP_001630142.1|	predicted protein [Nematostella vectensis] >gi|156217157|gb|EDO38079.1| predicted protein [Nematostella vectensis]
								AIPGENE4462	Swiss-Prot	sp|P48442|CASR_RAT	Extracellular calcium-sensing receptor OS=Rattus norvegicus GN=Casr PE=1 SV=1	GO:0000165,GO:0000287,GO:0001503,GO:0001666,GO:0001678,GO:0001763,GO:0002009,GO:0002791,GO:0002793,GO:0002931,GO:0003008,GO:0003013,GO:0003018,GO:0003674,GO:0004871,GO:0004872,GO:0004888,GO:0004930,GO:0005102,GO:0005178,GO:0005488,GO:0005509,GO:0005515,GO:0005575,GO:0005634,GO:0005737,GO:0005886,GO:0006140,GO:0006793,GO:0006796,GO:0006810,GO:0006811,GO:0006812,GO:0006816,GO:0006873,GO:0006874,GO:…
								AIPGENE4463	no_hit
								AIPGENE4466	Swiss-Prot	sp|A7SD85|CDC5L_NEMVE	Cell division cycle 5-related protein OS=Nematostella vectensis GN=cdc5l PE=3 SV=1	GO:0003674,GO:0003676,GO:0003677,GO:0003682,GO:0003723,GO:0005488,GO:0005575,GO:0005634,GO:0005681,GO:0005737,GO:0006139,GO:0006396,GO:0006397,GO:0006725,GO:0006807,GO:0007049,GO:0008150,GO:0008152,GO:0008380,GO:0009987,GO:0016070,GO:0016071,GO:0030529,GO:0032991,GO:0034641,GO:0043170,GO:0043226,GO:0043227,GO:0043229,GO:0043231,GO:0044237,GO:0044238,GO:0044260,GO:0044422,GO:0044424,GO:0044428,GO:…
								AIPGENE4467	no_hit
								AIPGENE4468	Swiss-Prot	sp|P43246|MSH2_HUMAN	DNA mismatch repair protein Msh2 OS=Homo sapiens GN=MSH2 PE=1 SV=1	GO:0000018,GO:0000075,GO:0000077,GO:0000166,GO:0000217,GO:0000228,GO:0000287,GO:0000400,GO:0000403,GO:0000404,GO:0000406,GO:0000710,GO:0001701,GO:0001775,GO:0001882,GO:0001883,GO:0002200,GO:0002204,GO:0002208,GO:0002250,GO:0002252,GO:0002263,GO:0002285,GO:0002312,GO:0002366,GO:0002376,GO:0002443,GO:0002449,GO:0002460,GO:0002521,GO:0002562,GO:0002566,GO:0003006,GO:0003674,GO:0003676,GO:0003677,GO:…
								AIPGENE4469	Swiss-Prot	sp|Q9BRP4|PAAF1_HUMAN	Proteasomal ATPase-associated factor 1 OS=Homo sapiens GN=PAAF1 PE=1 SV=2	GO:0000502,GO:0003674,GO:0005488,GO:0005515,GO:0005575,GO:0008150,GO:0009987,GO:0016032,GO:0032991,GO:0043234,GO:0044403,GO:0044419,GO:0044424,GO:0044464,GO:0044764,GO:0051704
								AIPGENE4470	Swiss-Prot	sp|Q9UQR0|SCML2_HUMAN	Sex comb on midleg-like protein 2 OS=Homo sapiens GN=SCML2 PE=1 SV=1	GO:0001071,GO:0003674,GO:0003676,GO:0003677,GO:0003700,GO:0005488,GO:0005575,GO:0005634,GO:0006139,GO:0006351,GO:0006355,GO:0006725,GO:0006807,GO:0008150,GO:0008152,GO:0009058,GO:0009059,GO:0009653,GO:0009889,GO:0009987,GO:0010468,GO:0010556,GO:0016070,GO:0018130,GO:0019219,GO:0019222,GO:0019438,GO:0031323,GO:0031326,GO:0031519,GO:0032502,GO:0032774,GO:0032991,GO:0034641,GO:0034645,GO:0034654,GO:…
								AIPGENE4471	Swiss-Prot	sp|O88923|LPHN2_RAT	Latrophilin-2 OS=Rattus norvegicus GN=Lphn2 PE=2 SV=2	GO:0003674,GO:0004871,GO:0004872,GO:0004888,GO:0004930,GO:0005488,GO:0005515,GO:0005575,GO:0005886,GO:0007165,GO:0007166,GO:0007186,GO:0007218,GO:0007420,GO:0008150,GO:0009987,GO:0016020,GO:0016021,GO:0019904,GO:0030165,GO:0030246,GO:0032502,GO:0038023,GO:0042995,GO:0043005,GO:0044425,GO:0044464,GO:0044699,GO:0044767,GO:0048513,GO:0048856,GO:0050789,GO:0050794,GO:0050896,GO:0051716,GO:0060089,GO:…
								AIPGENE4472	Swiss-Prot	sp|Q7SXL7|FL2D_DANRE	Pre-mRNA-splicing regulator WTAP OS=Danio rerio GN=wtap PE=2 SV=1	GO:0000381,GO:0001510,GO:0005575,GO:0005634,GO:0005730,GO:0006139,GO:0006396,GO:0006397,GO:0006725,GO:0006807,GO:0007049,GO:0008150,GO:0008152,GO:0008380,GO:0009451,GO:0009987,GO:0010468,GO:0010941,GO:0016070,GO:0016071,GO:0016556,GO:0016604,GO:0016607,GO:0019219,GO:0019222,GO:0031323,GO:0032259,GO:0032991,GO:0034641,GO:0034708,GO:0036396,GO:0042981,GO:0043067,GO:0043170,GO:0043226,GO:0043227,GO:…
								AIPGENE4473	Swiss-Prot	sp|O43715|TRIA1_HUMAN	TP53-regulated inhibitor of apoptosis 1 OS=Homo sapiens GN=TRIAP1 PE=1 SV=1	GO:0002039,GO:0003674,GO:0005215,GO:0005319,GO:0005488,GO:0005515,GO:0005548,GO:0005575,GO:0005737,GO:0005739,GO:0005758,GO:0006355,GO:0006357,GO:0006810,GO:0006811,GO:0006820,GO:0006869,GO:0006915,GO:0006950,GO:0006974,GO:0006977,GO:0007165,GO:0007346,GO:0008150,GO:0008219,GO:0009314,GO:0009411,GO:0009416,GO:0009628,GO:0009889,GO:0009891,GO:0009893,GO:0009966,GO:0009968,GO:0009987,GO:0010466,GO:…
								AIPGENE4475	no_hit
								AIPGENE4476	Swiss-Prot	sp|Q9CQK7|RWDD1_MOUSE	RWD domain-containing protein 1 OS=Mus musculus GN=Rwdd1 PE=1 SV=1	GO:0003674,GO:0005575,GO:0008150
								AIPGENE4478	Swiss-Prot	sp|O88281|MEGF6_RAT	Multiple epidermal growth factor-like domains protein 6 OS=Rattus norvegicus GN=Megf6 PE=1 SV=1	GO:0003674,GO:0005488,GO:0005509,GO:0005575,GO:0005576,GO:0043167,GO:0043169,GO:0046872
								AIPGENE4479	Swiss-Prot	sp|Q5ZMJ9|SRRM1_CHICK	Serine/arginine repetitive matrix protein 1 OS=Gallus gallus GN=SRRM1 PE=2 SV=1	GO:0005575,GO:0005634,GO:0006139,GO:0006396,GO:0006397,GO:0006725,GO:0006807,GO:0008150,GO:0008152,GO:0008380,GO:0009987,GO:0016070,GO:0016071,GO:0034641,GO:0043170,GO:0043226,GO:0043227,GO:0043229,GO:0043231,GO:0044237,GO:0044238,GO:0044260,GO:0044424,GO:0044464,GO:0046483,GO:0071704,GO:0090304,GO:1901360
								AIPGENE4480	Swiss-Prot	sp|Q5ZMJ9|SRRM1_CHICK	Serine/arginine repetitive matrix protein 1 OS=Gallus gallus GN=SRRM1 PE=2 SV=1	GO:0005575,GO:0005634,GO:0006139,GO:0006396,GO:0006397,GO:0006725,GO:0006807,GO:0008150,GO:0008152,GO:0008380,GO:0009987,GO:0016070,GO:0016071,GO:0034641,GO:0043170,GO:0043226,GO:0043227,GO:0043229,GO:0043231,GO:0044237,GO:0044238,GO:0044260,GO:0044424,GO:0044464,GO:0046483,GO:0071704,GO:0090304,GO:1901360
								AIPGENE4482	Swiss-Prot	sp|Q6DRC3|CU059_DANRE	UPF0769 protein C21orf59 homolog OS=Danio rerio PE=2 SV=1	GO:0005575,GO:0005737,GO:0008150,GO:0009653,GO:0009987,GO:0016043,GO:0030030,GO:0032502,GO:0032989,GO:0032990,GO:0044424,GO:0044464,GO:0044699,GO:0044763,GO:0044767,GO:0048858,GO:0048869,GO:0060271,GO:0071840
								AIPGENE4483	Swiss-Prot	sp|Q6AY97|CCD91_RAT	Coiled-coil domain-containing protein 91 OS=Rattus norvegicus GN=Ccdc91 PE=2 SV=1	GO:0005575,GO:0005794,GO:0006810,GO:0008150,GO:0015031,GO:0016020,GO:0043226,GO:0043227,GO:0043229,GO:0043231,GO:0044424,GO:0044444,GO:0044464,GO:0045184,GO:0051234,GO:0071702
								AIPGENE4484	Swiss-Prot	sp|O75486|SUPT3_HUMAN	Transcription initiation protein SPT3 homolog OS=Homo sapiens GN=SUPT3H PE=1 SV=2	GO:0000123,GO:0000988,GO:0000989,GO:0003674,GO:0003712,GO:0003713,GO:0003824,GO:0004402,GO:0005488,GO:0005515,GO:0005575,GO:0005634,GO:0005667,GO:0005737,GO:0006139,GO:0006325,GO:0006351,GO:0006355,GO:0006357,GO:0006366,GO:0006464,GO:0006473,GO:0006475,GO:0006725,GO:0006807,GO:0006996,GO:0008080,GO:0008150,GO:0008152,GO:0009058,GO:0009059,GO:0009889,GO:0009891,GO:0009893,GO:0009987,GO:0010468,GO:…
								AIPGENE4485	Swiss-Prot	sp|B2RZC4|MS18A_RAT	Protein Mis18-alpha OS=Rattus norvegicus GN=Mis18a PE=2 SV=1	GO:0000280,GO:0000775,GO:0005575,GO:0005634,GO:0005694,GO:0005737,GO:0006325,GO:0006333,GO:0006334,GO:0006336,GO:0006338,GO:0006461,GO:0006996,GO:0007049,GO:0007059,GO:0007067,GO:0008150,GO:0009987,GO:0016043,GO:0016568,GO:0019219,GO:0019222,GO:0022402,GO:0022607,GO:0031055,GO:0031323,GO:0032991,GO:0032993,GO:0034080,GO:0034622,GO:0034724,GO:0034728,GO:0043044,GO:0043226,GO:0043227,GO:0043228,GO:…
								AIPGENE4486	nr	gi|156351374|ref|XP_001622482.1|	predicted protein [Nematostella vectensis] >gi|156209034|gb|EDO30382.1| predicted protein [Nematostella vectensis]
								AIPGENE4487	nr	gi|156351374|ref|XP_001622482.1|	predicted protein [Nematostella vectensis] >gi|156209034|gb|EDO30382.1| predicted protein [Nematostella vectensis]
								AIPGENE4488	Swiss-Prot	sp|Q0V7M0|IMA7_BOVIN	Importin subunit alpha-7 OS=Bos taurus GN=KPNA6 PE=2 SV=1	GO:0003674,GO:0005215,GO:0005575,GO:0005634,GO:0005737,GO:0006355,GO:0006357,GO:0006606,GO:0006810,GO:0006886,GO:0006913,GO:0008150,GO:0008565,GO:0009889,GO:0009891,GO:0009893,GO:0010468,GO:0010556,GO:0010557,GO:0010604,GO:0010628,GO:0015031,GO:0016482,GO:0017038,GO:0019219,GO:0019222,GO:0022414,GO:0022892,GO:0031323,GO:0031325,GO:0031326,GO:0031328,GO:0043226,GO:0043227,GO:0043229,GO:0043231,GO:…
								AIPGENE4490	Swiss-Prot	sp|Q9UIL4|KIF25_HUMAN	Kinesin-like protein KIF25 OS=Homo sapiens GN=KIF25 PE=2 SV=2	GO:0000070,GO:0000166,GO:0000819,GO:0001882,GO:0001883,GO:0003674,GO:0003774,GO:0003777,GO:0003824,GO:0005488,GO:0005515,GO:0005524,GO:0005575,GO:0005737,GO:0005856,GO:0005871,GO:0005874,GO:0005875,GO:0006928,GO:0006996,GO:0007017,GO:0007018,GO:0007059,GO:0008017,GO:0008092,GO:0008150,GO:0008152,GO:0009892,GO:0009894,GO:0009895,GO:0009987,GO:0010506,GO:0010507,GO:0015631,GO:0016043,GO:0016462,GO:…
								AIPGENE4491	Swiss-Prot	sp|O81635|ATK4_ARATH	Kinesin-4 OS=Arabidopsis thaliana GN=ATK4 PE=1 SV=2	GO:0000166,GO:0001882,GO:0001883,GO:0003674,GO:0003774,GO:0003777,GO:0003824,GO:0005488,GO:0005515,GO:0005524,GO:0005575,GO:0005737,GO:0005856,GO:0005871,GO:0005874,GO:0005875,GO:0006139,GO:0006152,GO:0006163,GO:0006195,GO:0006200,GO:0006725,GO:0006753,GO:0006793,GO:0006796,GO:0006807,GO:0006928,GO:0007017,GO:0007018,GO:0008017,GO:0008092,GO:0008150,GO:0008152,GO:0009056,GO:0009116,GO:0009117,GO:…
								AIPGENE4492	Swiss-Prot	sp|P11533|DMD_CHICK	Dystrophin OS=Gallus gallus GN=DMD PE=2 SV=1	GO:0003674,GO:0003779,GO:0005488,GO:0005509,GO:0005515,GO:0005575,GO:0005737,GO:0005856,GO:0005886,GO:0008092,GO:0008270,GO:0016020,GO:0030054,GO:0042383,GO:0043167,GO:0043169,GO:0043226,GO:0043228,GO:0043229,GO:0043232,GO:0044424,GO:0044425,GO:0044456,GO:0044459,GO:0044464,GO:0045202,GO:0045211,GO:0046872,GO:0046914,GO:0097060
								AIPGENE4493	Swiss-Prot	sp|O95684|FR1OP_HUMAN	FGFR1 oncogene partner OS=Homo sapiens GN=FGFR1OP PE=1 SV=1	GO:0000086,GO:0000226,GO:0000278,GO:0001558,GO:0001932,GO:0001933,GO:0003674,GO:0003824,GO:0004672,GO:0004713,GO:0004857,GO:0004860,GO:0005488,GO:0005515,GO:0005575,GO:0005634,GO:0005737,GO:0005813,GO:0005815,GO:0005829,GO:0005856,GO:0006464,GO:0006468,GO:0006469,GO:0006793,GO:0006796,GO:0006996,GO:0007010,GO:0007017,GO:0007049,GO:0008150,GO:0008152,GO:0008284,GO:0009892,GO:0009987,GO:0010563,GO:…
								AIPGENE4494	Swiss-Prot	sp|Q2YDD1|FR1OP_BOVIN	FGFR1 oncogene partner OS=Bos taurus GN=FGFR1OP PE=2 SV=1	GO:0000226,GO:0005575,GO:0005737,GO:0005815,GO:0005856,GO:0006996,GO:0007010,GO:0007017,GO:0008150,GO:0009987,GO:0016043,GO:0032507,GO:0034453,GO:0043226,GO:0043228,GO:0043229,GO:0043232,GO:0044422,GO:0044424,GO:0044430,GO:0044446,GO:0044464,GO:0044699,GO:0044763,GO:0045185,GO:0051235,GO:0051651,GO:0065007,GO:0065008,GO:0071840,GO:1902589
								AIPGENE4495	Swiss-Prot	sp|Q03042|KGP1_DROME	cGMP-dependent protein kinase, isozyme 1 OS=Drosophila melanogaster GN=Pkg21D PE=1 SV=2	GO:0000166,GO:0001882,GO:0001883,GO:0003674,GO:0003824,GO:0004672,GO:0004674,GO:0004690,GO:0004692,GO:0005488,GO:0005524,GO:0006464,GO:0006468,GO:0006793,GO:0006796,GO:0007525,GO:0007526,GO:0008150,GO:0008152,GO:0009987,GO:0016301,GO:0016310,GO:0016740,GO:0016772,GO:0016773,GO:0017076,GO:0019001,GO:0019538,GO:0030551,GO:0030553,GO:0030554,GO:0032502,GO:0032549,GO:0032550,GO:0032553,GO:0032555,GO:…
								AIPGENE4497	Swiss-Prot	sp|Q03347|RUNX1_MOUSE	Runt-related transcription factor 1 OS=Mus musculus GN=Runx1 PE=1 SV=1	GO:0000166,GO:0001071,GO:0001101,GO:0001501,GO:0001701,GO:0001882,GO:0001883,GO:0001889,GO:0002244,GO:0002318,GO:0002682,GO:0002761,GO:0002763,GO:0003674,GO:0003676,GO:0003677,GO:0003700,GO:0005488,GO:0005515,GO:0005524,GO:0005575,GO:0005604,GO:0005634,GO:0006139,GO:0006351,GO:0006355,GO:0006357,GO:0006725,GO:0006807,GO:0006950,GO:0007417,GO:0007610,GO:0008134,GO:0008150,GO:0008152,GO:0009058,GO:…
								AIPGENE4498	Swiss-Prot	sp|Q9NU22|MDN1_HUMAN	Midasin OS=Homo sapiens GN=MDN1 PE=1 SV=2	GO:0000166,GO:0001882,GO:0001883,GO:0003674,GO:0003824,GO:0005488,GO:0005515,GO:0005524,GO:0005575,GO:0005634,GO:0005730,GO:0005737,GO:0005856,GO:0006139,GO:0006152,GO:0006163,GO:0006195,GO:0006200,GO:0006461,GO:0006725,GO:0006753,GO:0006793,GO:0006796,GO:0006807,GO:0008150,GO:0008152,GO:0009056,GO:0009116,GO:0009117,GO:0009119,GO:0009123,GO:0009125,GO:0009126,GO:0009128,GO:0009141,GO:0009143,GO:…
								AIPGENE4500	Swiss-Prot	sp|Q9UA35|S28A3_EPTST	Solute carrier family 28 member 3 OS=Eptatretus stoutii GN=SLC28A3 PE=2 SV=1	GO:0003674,GO:0005215,GO:0005337,GO:0005415,GO:0005575,GO:0006810,GO:0008150,GO:0008324,GO:0009987,GO:0015075,GO:0015077,GO:0015081,GO:0015291,GO:0015293,GO:0015294,GO:0015370,GO:0015858,GO:0015931,GO:0015932,GO:0016020,GO:0016021,GO:0022804,GO:0022857,GO:0022890,GO:0022891,GO:0022892,GO:0044425,GO:0044699,GO:0044763,GO:0044765,GO:0046873,GO:0051234,GO:0055085,GO:0071702,GO:0071705,GO:1901264,GO:…
								AIPGENE4501	Swiss-Prot	sp|Q9UA35|S28A3_EPTST	Solute carrier family 28 member 3 OS=Eptatretus stoutii GN=SLC28A3 PE=2 SV=1	GO:0003674,GO:0005215,GO:0005337,GO:0005415,GO:0005575,GO:0006810,GO:0008150,GO:0008324,GO:0009987,GO:0015075,GO:0015077,GO:0015081,GO:0015291,GO:0015293,GO:0015294,GO:0015370,GO:0015858,GO:0015931,GO:0015932,GO:0016020,GO:0016021,GO:0022804,GO:0022857,GO:0022890,GO:0022891,GO:0022892,GO:0044425,GO:0044699,GO:0044763,GO:0044765,GO:0046873,GO:0051234,GO:0055085,GO:0071702,GO:0071705,GO:1901264,GO:…
								AIPGENE4502	Swiss-Prot	sp|Q9UA35|S28A3_EPTST	Solute carrier family 28 member 3 OS=Eptatretus stoutii GN=SLC28A3 PE=2 SV=1	GO:0003674,GO:0005215,GO:0005337,GO:0005415,GO:0005575,GO:0006810,GO:0008150,GO:0008324,GO:0009987,GO:0015075,GO:0015077,GO:0015081,GO:0015291,GO:0015293,GO:0015294,GO:0015370,GO:0015858,GO:0015931,GO:0015932,GO:0016020,GO:0016021,GO:0022804,GO:0022857,GO:0022890,GO:0022891,GO:0022892,GO:0044425,GO:0044699,GO:0044763,GO:0044765,GO:0046873,GO:0051234,GO:0055085,GO:0071702,GO:0071705,GO:1901264,GO:…
								AIPGENE4503	Swiss-Prot	sp|Q9UA35|S28A3_EPTST	Solute carrier family 28 member 3 OS=Eptatretus stoutii GN=SLC28A3 PE=2 SV=1	GO:0003674,GO:0005215,GO:0005337,GO:0005415,GO:0005575,GO:0006810,GO:0008150,GO:0008324,GO:0009987,GO:0015075,GO:0015077,GO:0015081,GO:0015291,GO:0015293,GO:0015294,GO:0015370,GO:0015858,GO:0015931,GO:0015932,GO:0016020,GO:0016021,GO:0022804,GO:0022857,GO:0022890,GO:0022891,GO:0022892,GO:0044425,GO:0044699,GO:0044763,GO:0044765,GO:0046873,GO:0051234,GO:0055085,GO:0071702,GO:0071705,GO:1901264,GO:…
								AIPGENE4504	Swiss-Prot	sp|O61577|KTNA1_STRPU	Katanin p60 ATPase-containing subunit A1 OS=Strongylocentrotus purpuratus GN=KATNA1 PE=1 SV=1	GO:0000166,GO:0000280,GO:0000922,GO:0001882,GO:0001883,GO:0003674,GO:0003824,GO:0005488,GO:0005515,GO:0005524,GO:0005575,GO:0005737,GO:0005813,GO:0005815,GO:0005819,GO:0005856,GO:0005874,GO:0006139,GO:0006152,GO:0006163,GO:0006195,GO:0006200,GO:0006725,GO:0006753,GO:0006793,GO:0006796,GO:0006807,GO:0006996,GO:0007017,GO:0007049,GO:0007067,GO:0008017,GO:0008092,GO:0008150,GO:0008152,GO:0008568,GO:…
								AIPGENE4506	Swiss-Prot	sp|P47712|PA24A_HUMAN	Cytosolic phospholipase A2 OS=Homo sapiens GN=PLA2G4A PE=1 SV=2	GO:0001676,GO:0001775,GO:0003674,GO:0003824,GO:0004620,GO:0004622,GO:0004623,GO:0005488,GO:0005509,GO:0005543,GO:0005544,GO:0005575,GO:0005737,GO:0005743,GO:0005783,GO:0005789,GO:0005794,GO:0005829,GO:0006066,GO:0006082,GO:0006520,GO:0006575,GO:0006576,GO:0006629,GO:0006631,GO:0006644,GO:0006650,GO:0006654,GO:0006658,GO:0006663,GO:0006690,GO:0006793,GO:0006796,GO:0006807,GO:0006810,GO:0006811,GO:…
								AIPGENE4507	Swiss-Prot	sp|Q8N2I9|STK40_HUMAN	Serine/threonine-protein kinase 40 OS=Homo sapiens GN=STK40 PE=2 SV=2	GO:0000166,GO:0001882,GO:0001883,GO:0003674,GO:0003824,GO:0004672,GO:0004674,GO:0005488,GO:0005515,GO:0005524,GO:0005575,GO:0005634,GO:0005737,GO:0006464,GO:0006468,GO:0006793,GO:0006796,GO:0008150,GO:0008152,GO:0009987,GO:0016301,GO:0016310,GO:0016740,GO:0016772,GO:0016773,GO:0017076,GO:0019538,GO:0030554,GO:0032549,GO:0032550,GO:0032553,GO:0032555,GO:0032559,GO:0035639,GO:0036094,GO:0036211,GO:…
								AIPGENE4508	Swiss-Prot	sp|Q8N2I9|STK40_HUMAN	Serine/threonine-protein kinase 40 OS=Homo sapiens GN=STK40 PE=2 SV=2	GO:0000166,GO:0001882,GO:0001883,GO:0003674,GO:0003824,GO:0004672,GO:0004674,GO:0005488,GO:0005515,GO:0005524,GO:0005575,GO:0005634,GO:0005737,GO:0006464,GO:0006468,GO:0006793,GO:0006796,GO:0008150,GO:0008152,GO:0009987,GO:0016301,GO:0016310,GO:0016740,GO:0016772,GO:0016773,GO:0017076,GO:0019538,GO:0030554,GO:0032549,GO:0032550,GO:0032553,GO:0032555,GO:0032559,GO:0035639,GO:0036094,GO:0036211,GO:…
								AIPGENE4510	Swiss-Prot	sp|Q8YV57|Y2124_NOSS1	Uncharacterized WD repeat-containing protein all2124 OS=Nostoc sp. (strain PCC 7120 / UTEX 2576) GN=all2124 PE=4 SV=1
								AIPGENE4511	Swiss-Prot	sp|Q6ZV70|LANC3_HUMAN	LanC-like protein 3 OS=Homo sapiens GN=LANCL3 PE=2 SV=2	GO:0003674,GO:0003824,GO:0008150,GO:0008152
								AIPGENE4513	Swiss-Prot	sp|P22031|LEG_HELCR	D-galactoside-specific lectin OS=Heliocidaris crassispina PE=1 SV=1	GO:0003674,GO:0005488,GO:0005575,GO:0005737,GO:0030246,GO:0044424,GO:0044464
								AIPGENE4514	Swiss-Prot	sp|P22031|LEG_HELCR	D-galactoside-specific lectin OS=Heliocidaris crassispina PE=1 SV=1	GO:0003674,GO:0005488,GO:0005575,GO:0005737,GO:0030246,GO:0044424,GO:0044464
								AIPGENE4515	Swiss-Prot	sp|P22031|LEG_HELCR	D-galactoside-specific lectin OS=Heliocidaris crassispina PE=1 SV=1	GO:0003674,GO:0005488,GO:0005575,GO:0005737,GO:0030246,GO:0044424,GO:0044464
								AIPGENE4516	Swiss-Prot	sp|P22031|LEG_HELCR	D-galactoside-specific lectin OS=Heliocidaris crassispina PE=1 SV=1	GO:0003674,GO:0005488,GO:0005575,GO:0005737,GO:0030246,GO:0044424,GO:0044464
								AIPGENE4517	Swiss-Prot	sp|P22031|LEG_HELCR	D-galactoside-specific lectin OS=Heliocidaris crassispina PE=1 SV=1	GO:0003674,GO:0005488,GO:0005575,GO:0005737,GO:0030246,GO:0044424,GO:0044464
								AIPGENE4518	Swiss-Prot	sp|P22031|LEG_HELCR	D-galactoside-specific lectin OS=Heliocidaris crassispina PE=1 SV=1	GO:0003674,GO:0005488,GO:0005575,GO:0005737,GO:0030246,GO:0044424,GO:0044464
								AIPGENE4519	TrEMBL	tr|A7S2S6|A7S2S6_NEMVE	Predicted protein OS=Nematostella vectensis GN=v1g205904 PE=4 SV=1	GO:0003674,GO:0005488,GO:0030246
								AIPGENE4520	TrEMBL	tr|A7S2S6|A7S2S6_NEMVE	Predicted protein OS=Nematostella vectensis GN=v1g205904 PE=4 SV=1	GO:0003674,GO:0005488,GO:0030246
								AIPGENE4521	TrEMBL	tr|A7S2S6|A7S2S6_NEMVE	Predicted protein OS=Nematostella vectensis GN=v1g205904 PE=4 SV=1	GO:0003674,GO:0005488,GO:0030246
								AIPGENE4522	TrEMBL	tr|A7S2S6|A7S2S6_NEMVE	Predicted protein OS=Nematostella vectensis GN=v1g205904 PE=4 SV=1	GO:0003674,GO:0005488,GO:0030246
								AIPGENE4523	Swiss-Prot	sp|Q68FG0|ZC4H2_MOUSE	Zinc finger C4H2 domain-containing protein OS=Mus musculus GN=Zc4h2 PE=2 SV=1	GO:0003674,GO:0005488,GO:0005575,GO:0005634,GO:0005737,GO:0005886,GO:0007275,GO:0007399,GO:0007528,GO:0008150,GO:0009987,GO:0016020,GO:0016043,GO:0021515,GO:0021522,GO:0021953,GO:0030054,GO:0030154,GO:0030182,GO:0032501,GO:0032502,GO:0043167,GO:0043169,GO:0043226,GO:0043227,GO:0043229,GO:0043231,GO:0044424,GO:0044425,GO:0044456,GO:0044459,GO:0044464,GO:0044699,GO:0044707,GO:0044763,GO:0044767,GO:…
								AIPGENE4524	Swiss-Prot	sp|B1H369|HDAC8_XENTR	Histone deacetylase 8 OS=Xenopus tropicalis GN=hdac8 PE=2 SV=1	GO:0003674,GO:0003824,GO:0004407,GO:0005488,GO:0005575,GO:0005634,GO:0005737,GO:0006139,GO:0006325,GO:0006351,GO:0006355,GO:0006464,GO:0006476,GO:0006725,GO:0006807,GO:0006996,GO:0008150,GO:0008152,GO:0009058,GO:0009059,GO:0009889,GO:0009987,GO:0010468,GO:0010556,GO:0016043,GO:0016070,GO:0016568,GO:0016569,GO:0016570,GO:0016575,GO:0016787,GO:0016810,GO:0016811,GO:0017136,GO:0018130,GO:0019213,GO:…
								AIPGENE4525	Swiss-Prot	sp|O55040|NMUR1_MOUSE	Neuromedin-U receptor 1 OS=Mus musculus GN=Nmur1 PE=2 SV=1	GO:0001607,GO:0001653,GO:0003674,GO:0004871,GO:0004872,GO:0004888,GO:0004930,GO:0005575,GO:0005886,GO:0005887,GO:0007165,GO:0007166,GO:0007186,GO:0007218,GO:0008150,GO:0008188,GO:0008528,GO:0009987,GO:0016020,GO:0016021,GO:0030594,GO:0038023,GO:0044425,GO:0044459,GO:0044464,GO:0050789,GO:0050794,GO:0050896,GO:0051716,GO:0060089,GO:0065007
								AIPGENE4526	Swiss-Prot	sp|P59910|DJB13_HUMAN	DnaJ homolog subfamily B member 13 OS=Homo sapiens GN=DNAJB13 PE=2 SV=1	GO:0003674,GO:0005488,GO:0005515,GO:0005575,GO:0006457,GO:0008150,GO:0008152,GO:0009987,GO:0019538,GO:0043170,GO:0044237,GO:0044238,GO:0044260,GO:0044267,GO:0051082,GO:0071704
								AIPGENE4527	Swiss-Prot	sp|Q80W54|FACE1_MOUSE	CAAX prenyl protease 1 homolog OS=Mus musculus GN=Zmpste24 PE=1 SV=2	GO:0003674,GO:0003824,GO:0004175,GO:0004222,GO:0005488,GO:0005575,GO:0005634,GO:0005637,GO:0005783,GO:0005789,GO:0006508,GO:0006998,GO:0008150,GO:0008152,GO:0008233,GO:0008237,GO:0009056,GO:0009057,GO:0009987,GO:0016020,GO:0016021,GO:0016043,GO:0016485,GO:0016787,GO:0019538,GO:0019866,GO:0019941,GO:0030327,GO:0031090,GO:0031965,GO:0043167,GO:0043169,GO:0043170,GO:0043226,GO:0043227,GO:0043229,GO:…
								AIPGENE4533	Swiss-Prot	sp|A2A9C3|SZT2_MOUSE	Protein SZT2 OS=Mus musculus GN=Szt2 PE=1 SV=1	GO:0003674,GO:0005575,GO:0005777,GO:0007417,GO:0008150,GO:0009790,GO:0009791,GO:0019222,GO:0031323,GO:0032501,GO:0032502,GO:0042579,GO:0043226,GO:0043227,GO:0043229,GO:0043231,GO:0043473,GO:0044424,GO:0044444,GO:0044464,GO:0044699,GO:0044707,GO:0044767,GO:0048583,GO:0048731,GO:0048856,GO:0050789,GO:0050790,GO:0050794,GO:0051341,GO:0065007,GO:0065009,GO:0080134,GO:0080135,GO:0090322,GO:1900407,GO:…
								AIPGENE4535	Swiss-Prot	sp|Q6PUR6|GPN2_DANRE	GPN-loop GTPase 2 OS=Danio rerio GN=gpn2 PE=2 SV=1	GO:0000166,GO:0001882,GO:0001883,GO:0003674,GO:0005488,GO:0005525,GO:0005575,GO:0008150,GO:0017076,GO:0019001,GO:0032549,GO:0032550,GO:0032553,GO:0032555,GO:0032561,GO:0035639,GO:0036094,GO:0043167,GO:0043168,GO:0097159,GO:0097367,GO:1901265,GO:1901363
								AIPGENE4536	Swiss-Prot	sp|Q9D4G9|RMI1_MOUSE	RecQ-mediated genome instability protein 1 OS=Mus musculus GN=Rmi1 PE=2 SV=1	GO:0002021,GO:0002023,GO:0003674,GO:0005575,GO:0005634,GO:0006139,GO:0006259,GO:0006260,GO:0006725,GO:0006807,GO:0007610,GO:0007631,GO:0008150,GO:0008152,GO:0009058,GO:0009059,GO:0009743,GO:0009746,GO:0009749,GO:0009987,GO:0010033,GO:0032501,GO:0033500,GO:0034284,GO:0034641,GO:0034645,GO:0035264,GO:0040007,GO:0042221,GO:0042592,GO:0042593,GO:0042755,GO:0043170,GO:0043226,GO:0043227,GO:0043229,GO:…
								AIPGENE4537	Swiss-Prot	sp|Q6P988|NOTUM_HUMAN	Protein notum homolog OS=Homo sapiens GN=NOTUM PE=2 SV=2	GO:0003674,GO:0003824,GO:0005575,GO:0005576,GO:0008150,GO:0008152,GO:0016787
								AIPGENE4538	nr	gi|156349383|ref|XP_001622035.1|	hypothetical protein NEMVEDRAFT_v1g248586 [Nematostella vectensis] >gi|156208434|gb|EDO29935.1| predicted protein [Nematostella vectensis]
								AIPGENE4539	Swiss-Prot	sp|Q9LTD8|Y5279_ARATH	DUF21 domain-containing protein At5g52790 OS=Arabidopsis thaliana GN=CBSDUF5 PE=2 SV=2	GO:0000166,GO:0003674,GO:0005488,GO:0005575,GO:0016020,GO:0016021,GO:0017076,GO:0030554,GO:0036094,GO:0044425,GO:0097159,GO:1901265,GO:1901363
								AIPGENE4540	Swiss-Prot	sp|O88917|LPHN1_RAT	Latrophilin-1 OS=Rattus norvegicus GN=Lphn1 PE=1 SV=1	GO:0003674,GO:0004871,GO:0004872,GO:0004888,GO:0004930,GO:0005488,GO:0005515,GO:0005575,GO:0005886,GO:0006810,GO:0006887,GO:0007165,GO:0007166,GO:0007186,GO:0007218,GO:0007420,GO:0008150,GO:0009987,GO:0014069,GO:0015643,GO:0016020,GO:0016021,GO:0016079,GO:0016192,GO:0016524,GO:0030054,GO:0030246,GO:0030424,GO:0030426,GO:0030427,GO:0032502,GO:0032940,GO:0038023,GO:0042734,GO:0042995,GO:0043005,GO:…
								AIPGENE4541	Swiss-Prot	sp|Q68W49|Y683_RICTY	Uncharacterized protein RT0683 OS=Rickettsia typhi (strain ATCC VR-144 / Wilmington) GN=RT0683 PE=3 SV=1	GO:0003674,GO:0003824,GO:0005575,GO:0008150,GO:0008152,GO:0016020,GO:0016021,GO:0016740,GO:0044425
								AIPGENE4542	Swiss-Prot	sp|Q9UKK3|PARP4_HUMAN	Poly [ADP-ribose] polymerase 4 OS=Homo sapiens GN=PARP4 PE=1 SV=3	GO:0003674,GO:0003676,GO:0003677,GO:0003824,GO:0003950,GO:0005488,GO:0005515,GO:0005575,GO:0005634,GO:0005737,GO:0005819,GO:0005856,GO:0005874,GO:0005876,GO:0005975,GO:0006139,GO:0006259,GO:0006281,GO:0006464,GO:0006471,GO:0006486,GO:0006725,GO:0006807,GO:0006810,GO:0006950,GO:0006952,GO:0006954,GO:0006974,GO:0008150,GO:0008152,GO:0008219,GO:0009611,GO:0009987,GO:0016020,GO:0016265,GO:0016740,GO:…
								AIPGENE4543	Swiss-Prot	sp|Q9UKK3|PARP4_HUMAN	Poly [ADP-ribose] polymerase 4 OS=Homo sapiens GN=PARP4 PE=1 SV=3	GO:0003674,GO:0003676,GO:0003677,GO:0003824,GO:0003950,GO:0005488,GO:0005515,GO:0005575,GO:0005634,GO:0005737,GO:0005819,GO:0005856,GO:0005874,GO:0005876,GO:0005975,GO:0006139,GO:0006259,GO:0006281,GO:0006464,GO:0006471,GO:0006486,GO:0006725,GO:0006807,GO:0006810,GO:0006950,GO:0006952,GO:0006954,GO:0006974,GO:0008150,GO:0008152,GO:0008219,GO:0009611,GO:0009987,GO:0016020,GO:0016265,GO:0016740,GO:…
								AIPGENE4544	Swiss-Prot	sp|P70279|SURF6_MOUSE	Surfeit locus protein 6 OS=Mus musculus GN=Surf6 PE=1 SV=1	GO:0001652,GO:0003674,GO:0003676,GO:0003677,GO:0003723,GO:0005488,GO:0005575,GO:0005634,GO:0005654,GO:0005730,GO:0008150,GO:0016043,GO:0022607,GO:0022613,GO:0022618,GO:0034622,GO:0042254,GO:0042255,GO:0043226,GO:0043227,GO:0043228,GO:0043229,GO:0043231,GO:0043232,GO:0043933,GO:0044085,GO:0044422,GO:0044424,GO:0044428,GO:0044446,GO:0044452,GO:0044464,GO:0065003,GO:0070925,GO:0071826,GO:0071840,GO:…
								AIPGENE4545	Swiss-Prot	sp|A2RRY8|SPAS1_MOUSE	Spermatogenesis-associated serine-rich protein 1 OS=Mus musculus GN=Spats1 PE=2 SV=1	GO:0003674,GO:0005575,GO:0008150
								AIPGENE4546	Swiss-Prot	sp|Q61371|IFT88_MOUSE	Intraflagellar transport protein 88 homolog OS=Mus musculus GN=Ift88 PE=1 SV=2	GO:0000226,GO:0000902,GO:0000904,GO:0001578,GO:0001654,GO:0001822,GO:0001889,GO:0001944,GO:0002080,GO:0003002,GO:0003006,GO:0003382,GO:0003674,GO:0005488,GO:0005515,GO:0005575,GO:0005737,GO:0005813,GO:0005814,GO:0005815,GO:0005856,GO:0005929,GO:0005930,GO:0006950,GO:0006996,GO:0006997,GO:0007010,GO:0007017,GO:0007165,GO:0007166,GO:0007219,GO:0007224,GO:0007288,GO:0007290,GO:0007368,GO:0007389,GO:…
								AIPGENE4547	Swiss-Prot	sp|Q924W5|SMC6_MOUSE	Structural maintenance of chromosomes protein 6 OS=Mus musculus GN=Smc6 PE=2 SV=1	GO:0000166,GO:0000722,GO:0000723,GO:0000724,GO:0000725,GO:0000781,GO:0001882,GO:0001883,GO:0003674,GO:0005488,GO:0005524,GO:0005575,GO:0005622,GO:0005634,GO:0005694,GO:0006139,GO:0006259,GO:0006281,GO:0006302,GO:0006310,GO:0006312,GO:0006725,GO:0006807,GO:0006950,GO:0006974,GO:0006996,GO:0007568,GO:0007569,GO:0008150,GO:0008152,GO:0009987,GO:0016043,GO:0016604,GO:0016605,GO:0017076,GO:0030554,GO:…
								AIPGENE4548	Swiss-Prot	sp|Q9BQP7|MGME1_HUMAN	Mitochondrial genome maintenance exonuclease 1 OS=Homo sapiens GN=MGME1 PE=1 SV=1	GO:0000002,GO:0000738,GO:0003674,GO:0003824,GO:0004518,GO:0004527,GO:0004529,GO:0004536,GO:0005575,GO:0005739,GO:0006139,GO:0006259,GO:0006260,GO:0006261,GO:0006264,GO:0006281,GO:0006308,GO:0006725,GO:0006807,GO:0006950,GO:0006974,GO:0006996,GO:0007005,GO:0008150,GO:0008152,GO:0008297,GO:0009056,GO:0009057,GO:0009058,GO:0009059,GO:0009987,GO:0016043,GO:0016787,GO:0016788,GO:0016796,GO:0016895,GO:…
	scaffold76size705516	120000	420000	300	-0.393121	0.336022	868.333	AIPGENE26027	Swiss-Prot	sp|Q9JJ80|RPF2_MOUSE	Ribosome production factor 2 homolog OS=Mus musculus GN=Rpf2 PE=2 SV=2	GO:0005575,GO:0005634,GO:0005730,GO:0008150,GO:0043226,GO:0043227,GO:0043228,GO:0043229,GO:0043231,GO:0043232,GO:0044422,GO:0044424,GO:0044428,GO:0044446,GO:0044464
								AIPGENE26032	nr	gi|156392594|ref|XP_001636133.1|	predicted protein [Nematostella vectensis] >gi|156223233|gb|EDO44070.1| predicted protein [Nematostella vectensis]
								AIPGENE26033	Swiss-Prot	sp|O60506|HNRPQ_HUMAN	Heterogeneous nuclear ribonucleoprotein Q OS=Homo sapiens GN=SYNCRIP PE=1 SV=2	GO:0000166,GO:0000375,GO:0000377,GO:0000398,GO:0001649,GO:0003674,GO:0003676,GO:0003723,GO:0003727,GO:0005488,GO:0005515,GO:0005575,GO:0005634,GO:0005654,GO:0005681,GO:0005737,GO:0005783,GO:0006139,GO:0006396,GO:0006397,GO:0006417,GO:0006725,GO:0006807,GO:0008143,GO:0008150,GO:0008152,GO:0008380,GO:0009889,GO:0009890,GO:0009892,GO:0009987,GO:0010033,GO:0010468,GO:0010556,GO:0010558,GO:0010605,GO:…
								AIPGENE26034	Swiss-Prot	sp|Q5RAV9|GUAD_PONAB	Guanine deaminase OS=Pongo abelii GN=GDA PE=2 SV=1	GO:0003674,GO:0003824,GO:0005488,GO:0006139,GO:0006144,GO:0006145,GO:0006147,GO:0006725,GO:0006807,GO:0008150,GO:0008152,GO:0008270,GO:0008892,GO:0009056,GO:0009112,GO:0009987,GO:0016787,GO:0016810,GO:0016814,GO:0019239,GO:0019439,GO:0034641,GO:0043167,GO:0043169,GO:0044237,GO:0044238,GO:0044248,GO:0044270,GO:0044281,GO:0044699,GO:0044710,GO:0044712,GO:0044763,GO:0046098,GO:0046113,GO:0046483,GO:…
								AIPGENE26035	Swiss-Prot	sp|B2GUS6|KDM8_XENTR	Lysine-specific demethylase 8 OS=Xenopus tropicalis GN=kdm8 PE=2 SV=1	GO:0000086,GO:0003674,GO:0003682,GO:0003824,GO:0005488,GO:0005575,GO:0005634,GO:0006139,GO:0006325,GO:0006351,GO:0006355,GO:0006464,GO:0006482,GO:0006725,GO:0006807,GO:0006996,GO:0007049,GO:0008150,GO:0008152,GO:0008214,GO:0009058,GO:0009059,GO:0009889,GO:0009891,GO:0009893,GO:0009987,GO:0010468,GO:0010556,GO:0010557,GO:0010604,GO:0010628,GO:0016043,GO:0016070,GO:0016491,GO:0016568,GO:0016569,GO:…
								AIPGENE26038	TrEMBL	tr|Q566N6|Q566N6_DANRE	Uncharacterized protein OS=Danio rerio GN=zgc:113208 PE=2 SV=1	GO:0003674,GO:0005575,GO:0008150
								AIPGENE26039	Swiss-Prot	sp|O08807|PRDX4_MOUSE	Peroxiredoxin-4 OS=Mus musculus GN=Prdx4 PE=1 SV=1	GO:0003006,GO:0003674,GO:0003824,GO:0004601,GO:0005488,GO:0005515,GO:0005575,GO:0005576,GO:0005615,GO:0005737,GO:0005739,GO:0005783,GO:0005829,GO:0006082,GO:0006457,GO:0006520,GO:0006575,GO:0006807,GO:0007276,GO:0007283,GO:0008150,GO:0008152,GO:0008285,GO:0008406,GO:0008584,GO:0009987,GO:0016043,GO:0016209,GO:0016491,GO:0016684,GO:0016705,GO:0019471,GO:0019538,GO:0019725,GO:0019752,GO:0022414,GO:…
								AIPGENE26040	Swiss-Prot	sp|O08807|PRDX4_MOUSE	Peroxiredoxin-4 OS=Mus musculus GN=Prdx4 PE=1 SV=1	GO:0003006,GO:0003674,GO:0003824,GO:0004601,GO:0005488,GO:0005515,GO:0005575,GO:0005576,GO:0005615,GO:0005737,GO:0005739,GO:0005783,GO:0005829,GO:0006082,GO:0006457,GO:0006520,GO:0006575,GO:0006807,GO:0007276,GO:0007283,GO:0008150,GO:0008152,GO:0008285,GO:0008406,GO:0008584,GO:0009987,GO:0016043,GO:0016209,GO:0016491,GO:0016684,GO:0016705,GO:0019471,GO:0019538,GO:0019725,GO:0019752,GO:0022414,GO:…
								AIPGENE26043	nr	gi|156369673|ref|XP_001628099.1|	predicted protein [Nematostella vectensis] >gi|156215067|gb|EDO36036.1| predicted protein [Nematostella vectensis]
								AIPGENE26053	Swiss-Prot	sp|E7F5E1|CE162_DANRE	Centrosomal protein of 162 kDa OS=Danio rerio GN=cep162 PE=2 SV=1	GO:0005575,GO:0005737,GO:0005814,GO:0005856,GO:0005874,GO:0005879,GO:0005881,GO:0008150,GO:0009987,GO:0010927,GO:0016043,GO:0022607,GO:0030030,GO:0030031,GO:0032502,GO:0032991,GO:0042384,GO:0043226,GO:0043228,GO:0043229,GO:0043232,GO:0043234,GO:0044422,GO:0044424,GO:0044430,GO:0044441,GO:0044444,GO:0044446,GO:0044447,GO:0044450,GO:0044463,GO:0044464,GO:0044699,GO:0044763,GO:0044767,GO:0044782,GO:…
								AIPGENE26055	Swiss-Prot	sp|Q6A009|LTN1_MOUSE	E3 ubiquitin-protein ligase listerin OS=Mus musculus GN=Ltn1 PE=1 SV=3	GO:0003674,GO:0003824,GO:0004842,GO:0005488,GO:0005575,GO:0006464,GO:0008150,GO:0008152,GO:0008219,GO:0008270,GO:0009987,GO:0016265,GO:0016567,GO:0016740,GO:0016874,GO:0019538,GO:0032446,GO:0036211,GO:0043167,GO:0043169,GO:0043170,GO:0043412,GO:0044237,GO:0044238,GO:0044260,GO:0044267,GO:0044699,GO:0044763,GO:0046872,GO:0046914,GO:0051865,GO:0070647,GO:0071704
								AIPGENE26057	Swiss-Prot	sp|Q704E8|ABCB7_RAT	ATP-binding cassette sub-family B member 7, mitochondrial OS=Rattus norvegicus GN=Abcb7 PE=1 SV=1	GO:0000166,GO:0001882,GO:0001883,GO:0003674,GO:0003824,GO:0005215,GO:0005488,GO:0005524,GO:0005575,GO:0005739,GO:0005743,GO:0006139,GO:0006152,GO:0006163,GO:0006195,GO:0006200,GO:0006725,GO:0006753,GO:0006793,GO:0006796,GO:0006807,GO:0006810,GO:0006873,GO:0006875,GO:0006879,GO:0008150,GO:0008152,GO:0009056,GO:0009116,GO:0009117,GO:0009119,GO:0009123,GO:0009125,GO:0009126,GO:0009128,GO:0009141,GO:…
								AIPGENE26065	Swiss-Prot	sp|P28069|PIT1_HUMAN	Pituitary-specific positive transcription factor 1 OS=Homo sapiens GN=POU1F1 PE=1 SV=1	GO:0000122,GO:0000981,GO:0000982,GO:0000988,GO:0000989,GO:0001071,GO:0001076,GO:0001077,GO:0001085,GO:0001102,GO:0001104,GO:0001105,GO:0001190,GO:0001228,GO:0001708,GO:0001775,GO:0002376,GO:0002521,GO:0003674,GO:0003676,GO:0003677,GO:0003682,GO:0003700,GO:0003712,GO:0003713,GO:0003714,GO:0005488,GO:0005515,GO:0005575,GO:0005634,GO:0005737,GO:0006109,GO:0006139,GO:0006351,GO:0006355,GO:0006357,GO:…
								AIPGENE26069	Swiss-Prot	sp|Q6DHR8|NGBR_DANRE	Nogo-B receptor OS=Danio rerio GN=nus1 PE=2 SV=1	GO:0001525,GO:0002040,GO:0003674,GO:0003824,GO:0005575,GO:0005783,GO:0005789,GO:0005975,GO:0006464,GO:0006486,GO:0008150,GO:0008152,GO:0009987,GO:0016020,GO:0016021,GO:0016740,GO:0016765,GO:0019538,GO:0031090,GO:0032502,GO:0036211,GO:0043170,GO:0043226,GO:0043227,GO:0043229,GO:0043231,GO:0043412,GO:0043413,GO:0044237,GO:0044238,GO:0044260,GO:0044267,GO:0044422,GO:0044424,GO:0044425,GO:0044432,GO:…
								AIPGENE26072	Swiss-Prot	sp|Q15554|TERF2_HUMAN	Telomeric repeat-binding factor 2 OS=Homo sapiens GN=TERF2 PE=1 SV=3	GO:0000723,GO:0000781,GO:0000782,GO:0000783,GO:0000784,GO:0001301,GO:0001304,GO:0001309,GO:0001673,GO:0001701,GO:0003674,GO:0003676,GO:0003677,GO:0003682,GO:0003690,GO:0003691,GO:0005488,GO:0005515,GO:0005575,GO:0005634,GO:0005654,GO:0005694,GO:0005737,GO:0005794,GO:0006139,GO:0006259,GO:0006260,GO:0006275,GO:0006278,GO:0006325,GO:0006725,GO:0006807,GO:0006950,GO:0006974,GO:0006996,GO:0007004,GO:…
								AIPGENE26073	Swiss-Prot	sp|Q4R6P7|SESN1_MACFA	Sestrin-1 OS=Macaca fascicularis GN=SESN1 PE=2 SV=1	GO:0005575,GO:0005634,GO:0008150,GO:0043226,GO:0043227,GO:0043229,GO:0043231,GO:0044424,GO:0044464,GO:0048583,GO:0050789,GO:0065007,GO:0080134,GO:1901031,GO:1902882
								AIPGENE26074	Swiss-Prot	sp|P40893|REE1_YEAST	Regulation of enolase protein 1 OS=Saccharomyces cerevisiae (strain ATCC 204508 / S288c) GN=REE1 PE=1 SV=1	GO:0003674,GO:0005575,GO:0005737,GO:0008150,GO:0044424,GO:0044464
								AIPGENE26075	Swiss-Prot	sp|A1L1W9|MOT10_DANRE	Monocarboxylate transporter 10 OS=Danio rerio GN=slc16a10 PE=2 SV=1	GO:0005575,GO:0005886,GO:0006810,GO:0008150,GO:0009987,GO:0016020,GO:0016021,GO:0044425,GO:0044464,GO:0044699,GO:0044763,GO:0044765,GO:0051234,GO:0055085
								AIPGENE26077	Swiss-Prot	sp|Q9C102|GLT1_SCHPO	Putative glutamate synthase [NADPH] OS=Schizosaccharomyces pombe (strain 972 / ATCC 24843) GN=glt1 PE=2 SV=1	GO:0000166,GO:0003674,GO:0003824,GO:0004355,GO:0005488,GO:0005506,GO:0005575,GO:0005737,GO:0005739,GO:0005829,GO:0006082,GO:0006520,GO:0006536,GO:0006537,GO:0006541,GO:0006807,GO:0008150,GO:0008152,GO:0008652,GO:0009058,GO:0009064,GO:0009084,GO:0009987,GO:0010181,GO:0015930,GO:0016040,GO:0016053,GO:0016491,GO:0016638,GO:0016639,GO:0019752,GO:0032553,GO:0036094,GO:0043167,GO:0043168,GO:0043169,GO:…
								AIPGENE26078	Swiss-Prot	sp|Q9C102|GLT1_SCHPO	Putative glutamate synthase [NADPH] OS=Schizosaccharomyces pombe (strain 972 / ATCC 24843) GN=glt1 PE=2 SV=1	GO:0000166,GO:0003674,GO:0003824,GO:0004355,GO:0005488,GO:0005506,GO:0005575,GO:0005737,GO:0005739,GO:0005829,GO:0006082,GO:0006520,GO:0006536,GO:0006537,GO:0006541,GO:0006807,GO:0008150,GO:0008152,GO:0008652,GO:0009058,GO:0009064,GO:0009084,GO:0009987,GO:0010181,GO:0015930,GO:0016040,GO:0016053,GO:0016491,GO:0016638,GO:0016639,GO:0019752,GO:0032553,GO:0036094,GO:0043167,GO:0043168,GO:0043169,GO:…
								AIPGENE26080	Swiss-Prot	sp|Q9CYC3|TM39A_MOUSE	Transmembrane protein 39A OS=Mus musculus GN=Tmem39a PE=2 SV=1	GO:0003674,GO:0005575,GO:0008150,GO:0016020,GO:0016021,GO:0044425
								AIPGENE26083	Swiss-Prot	sp|Q6PB06|HYKK_XENLA	Hydroxylysine kinase OS=Xenopus laevis GN=hykk PE=2 SV=1	GO:0003674,GO:0003824,GO:0005575,GO:0005737,GO:0006793,GO:0006796,GO:0008150,GO:0008152,GO:0009987,GO:0016301,GO:0016310,GO:0016740,GO:0016772,GO:0016773,GO:0044237,GO:0044424,GO:0044464,GO:0047992
								AIPGENE26084	Swiss-Prot	sp|E1C2Z0|MMS22_CHICK	Protein MMS22-like OS=Gallus gallus GN=MMS22L PE=3 SV=1	GO:0000724,GO:0000725,GO:0005575,GO:0005634,GO:0005657,GO:0006139,GO:0006259,GO:0006281,GO:0006302,GO:0006310,GO:0006725,GO:0006807,GO:0006950,GO:0006974,GO:0008023,GO:0008150,GO:0008152,GO:0009987,GO:0031297,GO:0032991,GO:0033554,GO:0034641,GO:0035101,GO:0042555,GO:0043170,GO:0043226,GO:0043227,GO:0043229,GO:0043231,GO:0043234,GO:0043596,GO:0044237,GO:0044238,GO:0044260,GO:0044422,GO:0044424,GO:…
								AIPGENE26085	TrEMBL	tr|A7SC39|A7SC39_NEMVE	Predicted protein OS=Nematostella vectensis GN=v1g209986 PE=4 SV=1	GO:0003674,GO:0005488,GO:0005515,GO:0051087
								AIPGENE26087	TrEMBL	tr|E4XUT4|E4XUT4_OIKDI	Whole genome shotgun assembly, reference scaffold set, scaffold scaffold_177 OS=Oikopleura dioica GN=GSOID_T00004797001 PE=4 SV=1
								AIPGENE26089	Swiss-Prot	sp|Q9BXT8|RNF17_HUMAN	RING finger protein 17 OS=Homo sapiens GN=RNF17 PE=1 SV=3	GO:0003006,GO:0003674,GO:0003676,GO:0003824,GO:0005488,GO:0005515,GO:0005575,GO:0005634,GO:0005737,GO:0007275,GO:0007276,GO:0007281,GO:0007283,GO:0007286,GO:0008150,GO:0008152,GO:0008270,GO:0009987,GO:0016787,GO:0016788,GO:0022412,GO:0022414,GO:0030154,GO:0032501,GO:0032502,GO:0042802,GO:0042803,GO:0043167,GO:0043169,GO:0043226,GO:0043227,GO:0043229,GO:0043231,GO:0044424,GO:0044464,GO:0044699,GO:…
								AIPGENE26090	Swiss-Prot	sp|P51523|ZNF84_HUMAN	Zinc finger protein 84 OS=Homo sapiens GN=ZNF84 PE=1 SV=2	GO:0003674,GO:0003676,GO:0003677,GO:0005488,GO:0005575,GO:0005622,GO:0005634,GO:0006139,GO:0006351,GO:0006355,GO:0006725,GO:0006807,GO:0008150,GO:0008152,GO:0008270,GO:0009058,GO:0009059,GO:0009889,GO:0009987,GO:0010468,GO:0010556,GO:0016070,GO:0018130,GO:0019219,GO:0019222,GO:0019438,GO:0031323,GO:0031326,GO:0032774,GO:0034641,GO:0034645,GO:0034654,GO:0043167,GO:0043169,GO:0043170,GO:0043226,GO:…
								AIPGENE26091	Swiss-Prot	sp|Q3SYV5|TSN33_BOVIN	Tetraspanin-33 OS=Bos taurus GN=TSPAN33 PE=2 SV=1	GO:0005575,GO:0016020,GO:0016021,GO:0044425
								AIPGENE26094	nr	gi|156383993|ref|XP_001633116.1|	predicted protein [Nematostella vectensis] >gi|156220182|gb|EDO41053.1| predicted protein [Nematostella vectensis]
								AIPGENE26097	Swiss-Prot	sp|Q5DRB6|PCDG4_PANTR	Protocadherin gamma-A4 OS=Pan troglodytes GN=PCDHGA4 PE=3 SV=1	GO:0003674,GO:0005488,GO:0005509,GO:0005575,GO:0005886,GO:0007155,GO:0007156,GO:0008150,GO:0016020,GO:0016021,GO:0022610,GO:0043167,GO:0043169,GO:0044425,GO:0044464,GO:0046872,GO:0098609
								AIPGENE26098	Swiss-Prot	sp|Q03692|COAA1_HUMAN	Collagen alpha-1(X) chain OS=Homo sapiens GN=COL10A1 PE=1 SV=2	GO:0001501,GO:0001503,GO:0001958,GO:0003674,GO:0005488,GO:0005575,GO:0005576,GO:0005578,GO:0005581,GO:0005788,GO:0005938,GO:0008150,GO:0008152,GO:0009056,GO:0009888,GO:0009987,GO:0016043,GO:0022411,GO:0022617,GO:0030198,GO:0030574,GO:0031012,GO:0031974,GO:0032501,GO:0032502,GO:0032963,GO:0032991,GO:0036075,GO:0043062,GO:0043167,GO:0043169,GO:0043170,GO:0043233,GO:0043234,GO:0044236,GO:0044243,GO:…
								AIPGENE26100	no_hit
								AIPGENE26101	Swiss-Prot	sp|Q2KIT4|DNJB4_BOVIN	DnaJ homolog subfamily B member 4 OS=Bos taurus GN=DNAJB4 PE=2 SV=1	GO:0003674,GO:0005488,GO:0005515,GO:0005575,GO:0005634,GO:0005737,GO:0005886,GO:0006457,GO:0008150,GO:0008152,GO:0009987,GO:0016020,GO:0019538,GO:0043170,GO:0043226,GO:0043227,GO:0043229,GO:0043231,GO:0044237,GO:0044238,GO:0044260,GO:0044267,GO:0044424,GO:0044464,GO:0051082,GO:0071704
								AIPGENE26102	Swiss-Prot	sp|Q8BMS4|COQ3_MOUSE	Hexaprenyldihydroxybenzoate methyltransferase, mitochondrial OS=Mus musculus GN=Coq3 PE=1 SV=1	GO:0003674,GO:0003824,GO:0004395,GO:0005575,GO:0005739,GO:0005759,GO:0005975,GO:0006066,GO:0006071,GO:0006732,GO:0006733,GO:0006743,GO:0006744,GO:0008150,GO:0008152,GO:0008168,GO:0008169,GO:0008171,GO:0008425,GO:0008689,GO:0008757,GO:0009058,GO:0009108,GO:0009987,GO:0010420,GO:0016740,GO:0016741,GO:0019400,GO:0019751,GO:0030580,GO:0031974,GO:0032259,GO:0042180,GO:0042181,GO:0043226,GO:0043227,GO:…
								AIPGENE26103	Swiss-Prot	sp|Q5R8J8|DNJB4_PONAB	DnaJ homolog subfamily B member 4 OS=Pongo abelii GN=DNAJB4 PE=2 SV=1	GO:0003674,GO:0005488,GO:0005515,GO:0006457,GO:0008150,GO:0008152,GO:0009987,GO:0019538,GO:0043170,GO:0044237,GO:0044238,GO:0044260,GO:0044267,GO:0051082,GO:0071704
								AIPGENE26106	Swiss-Prot	sp|P52788|SPSY_HUMAN	Spermine synthase OS=Homo sapiens GN=SMS PE=1 SV=2	GO:0000096,GO:0003674,GO:0003824,GO:0004766,GO:0005575,GO:0005829,GO:0006082,GO:0006520,GO:0006555,GO:0006576,GO:0006595,GO:0006596,GO:0006597,GO:0006790,GO:0006807,GO:0008150,GO:0008152,GO:0008215,GO:0009058,GO:0009066,GO:0009308,GO:0009309,GO:0009987,GO:0016740,GO:0016765,GO:0016768,GO:0019752,GO:0031982,GO:0031988,GO:0034641,GO:0042401,GO:0043226,GO:0043227,GO:0043230,GO:0043436,GO:0044106,GO:…
								AIPGENE26109	Swiss-Prot	sp|Q29RT6|KI20A_BOVIN	Kinesin-like protein KIF20A OS=Bos taurus GN=KIF20A PE=2 SV=1	GO:0000166,GO:0000226,GO:0000910,GO:0001578,GO:0001882,GO:0001883,GO:0003674,GO:0003774,GO:0003777,GO:0003824,GO:0005488,GO:0005515,GO:0005524,GO:0005575,GO:0005737,GO:0005794,GO:0005819,GO:0005856,GO:0005871,GO:0005874,GO:0005875,GO:0006810,GO:0006928,GO:0006996,GO:0007010,GO:0007017,GO:0007018,GO:0008017,GO:0008092,GO:0008150,GO:0008152,GO:0009987,GO:0015031,GO:0015631,GO:0016043,GO:0016462,GO:…
								AIPGENE26110	TrEMBL	tr|B9GW15|B9GW15_POPTR	Uncharacterized protein OS=Populus trichocarpa GN=POPTR_0003s03360g PE=4 SV=2	GO:0005575,GO:0031012
								AIPGENE26115	Swiss-Prot	sp|Q8WUA2|PPIL4_HUMAN	Peptidyl-prolyl cis-trans isomerase-like 4 OS=Homo sapiens GN=PPIL4 PE=1 SV=1	GO:0000166,GO:0000413,GO:0003674,GO:0003676,GO:0003723,GO:0003755,GO:0003824,GO:0005488,GO:0005575,GO:0005634,GO:0006457,GO:0006464,GO:0008150,GO:0008152,GO:0009987,GO:0016853,GO:0016859,GO:0018193,GO:0018208,GO:0019538,GO:0036094,GO:0036211,GO:0043170,GO:0043226,GO:0043227,GO:0043229,GO:0043231,GO:0043412,GO:0044237,GO:0044238,GO:0044260,GO:0044267,GO:0044424,GO:0044464,GO:0044822,GO:0071704,GO:…
								AIPGENE26116	Swiss-Prot	sp|Q2T9K6|FEM1C_XENLA	Protein fem-1 homolog C OS=Xenopus laevis GN=fem1c PE=2 SV=1	GO:0005575,GO:0005737,GO:0006464,GO:0008150,GO:0008152,GO:0009987,GO:0016567,GO:0019538,GO:0032446,GO:0036211,GO:0043170,GO:0043412,GO:0044237,GO:0044238,GO:0044260,GO:0044267,GO:0044424,GO:0044464,GO:0070647,GO:0071704
								AIPGENE26118	Swiss-Prot	sp|Q5U4X5|NDC80_XENTR	Kinetochore protein NDC80 homolog OS=Xenopus tropicalis GN=ndc80 PE=2 SV=1	GO:0000226,GO:0000280,GO:0000775,GO:0000776,GO:0000777,GO:0005575,GO:0005634,GO:0005694,GO:0006996,GO:0007010,GO:0007017,GO:0007049,GO:0007051,GO:0007052,GO:0007059,GO:0007067,GO:0008150,GO:0009987,GO:0016043,GO:0022402,GO:0031262,GO:0032991,GO:0032993,GO:0043226,GO:0043227,GO:0043228,GO:0043229,GO:0043231,GO:0043232,GO:0043234,GO:0043933,GO:0044422,GO:0044424,GO:0044427,GO:0044446,GO:0044464,GO:…
								AIPGENE26120	Swiss-Prot	sp|Q9H6Z9|EGLN3_HUMAN	Egl nine homolog 3 OS=Homo sapiens GN=EGLN3 PE=1 SV=1	GO:0001666,GO:0003674,GO:0003824,GO:0005488,GO:0005506,GO:0005515,GO:0005575,GO:0005634,GO:0005654,GO:0005737,GO:0005829,GO:0006082,GO:0006355,GO:0006357,GO:0006464,GO:0006520,GO:0006575,GO:0006807,GO:0006915,GO:0006919,GO:0006950,GO:0006974,GO:0008150,GO:0008152,GO:0008219,GO:0009628,GO:0009889,GO:0009987,GO:0010468,GO:0010556,GO:0010941,GO:0010950,GO:0010952,GO:0012501,GO:0016265,GO:0016485,GO:…
								AIPGENE26123	Swiss-Prot	sp|Q9DDN6|NPY2R_CHICK	Neuropeptide Y receptor type 2 OS=Gallus gallus GN=NPY2R PE=3 SV=1	GO:0001601,GO:0001653,GO:0003151,GO:0003206,GO:0003208,GO:0003214,GO:0003674,GO:0004871,GO:0004872,GO:0004888,GO:0004930,GO:0004983,GO:0005575,GO:0005886,GO:0007165,GO:0007166,GO:0007186,GO:0007218,GO:0008150,GO:0008188,GO:0008528,GO:0009653,GO:0009987,GO:0016020,GO:0016021,GO:0030594,GO:0032502,GO:0038023,GO:0044425,GO:0044464,GO:0044699,GO:0044767,GO:0050789,GO:0050794,GO:0050896,GO:0051716,GO:…
								AIPGENE26129	Swiss-Prot	sp|Q8TF01|PNISR_HUMAN	Arginine/serine-rich protein PNISR OS=Homo sapiens GN=PNISR PE=1 SV=2	GO:0003674,GO:0003676,GO:0003723,GO:0005488,GO:0005575,GO:0005634,GO:0005737,GO:0016604,GO:0016607,GO:0043226,GO:0043227,GO:0043229,GO:0043231,GO:0044422,GO:0044424,GO:0044428,GO:0044446,GO:0044451,GO:0044464,GO:0044822,GO:0097159,GO:1901363
								AIPGENE26130	Swiss-Prot	sp|Q8TF01|PNISR_HUMAN	Arginine/serine-rich protein PNISR OS=Homo sapiens GN=PNISR PE=1 SV=2	GO:0003674,GO:0003676,GO:0003723,GO:0005488,GO:0005575,GO:0005634,GO:0005737,GO:0016604,GO:0016607,GO:0043226,GO:0043227,GO:0043229,GO:0043231,GO:0044422,GO:0044424,GO:0044428,GO:0044446,GO:0044451,GO:0044464,GO:0044822,GO:0097159,GO:1901363
								AIPGENE26131	Swiss-Prot	sp|A2AJT4|PNISR_MOUSE	Arginine/serine-rich protein PNISR OS=Mus musculus GN=Pnisr PE=2 SV=1	GO:0005575,GO:0005634,GO:0008150,GO:0016604,GO:0016607,GO:0043226,GO:0043227,GO:0043229,GO:0043231,GO:0044422,GO:0044424,GO:0044428,GO:0044446,GO:0044451,GO:0044464
								AIPGENE26132	Swiss-Prot	sp|Q8TF01|PNISR_HUMAN	Arginine/serine-rich protein PNISR OS=Homo sapiens GN=PNISR PE=1 SV=2	GO:0003674,GO:0003676,GO:0003723,GO:0005488,GO:0005575,GO:0005634,GO:0005737,GO:0016604,GO:0016607,GO:0043226,GO:0043227,GO:0043229,GO:0043231,GO:0044422,GO:0044424,GO:0044428,GO:0044446,GO:0044451,GO:0044464,GO:0044822,GO:0097159,GO:1901363
								AIPGENE26133	Swiss-Prot	sp|A2AJT4|PNISR_MOUSE	Arginine/serine-rich protein PNISR OS=Mus musculus GN=Pnisr PE=2 SV=1	GO:0005575,GO:0005634,GO:0008150,GO:0016604,GO:0016607,GO:0043226,GO:0043227,GO:0043229,GO:0043231,GO:0044422,GO:0044424,GO:0044428,GO:0044446,GO:0044451,GO:0044464
								AIPGENE26134	Swiss-Prot	sp|Q8TF01|PNISR_HUMAN	Arginine/serine-rich protein PNISR OS=Homo sapiens GN=PNISR PE=1 SV=2	GO:0003674,GO:0003676,GO:0003723,GO:0005488,GO:0005575,GO:0005634,GO:0005737,GO:0016604,GO:0016607,GO:0043226,GO:0043227,GO:0043229,GO:0043231,GO:0044422,GO:0044424,GO:0044428,GO:0044446,GO:0044451,GO:0044464,GO:0044822,GO:0097159,GO:1901363
								AIPGENE26135	Swiss-Prot	sp|Q8TF01|PNISR_HUMAN	Arginine/serine-rich protein PNISR OS=Homo sapiens GN=PNISR PE=1 SV=2	GO:0003674,GO:0003676,GO:0003723,GO:0005488,GO:0005575,GO:0005634,GO:0005737,GO:0016604,GO:0016607,GO:0043226,GO:0043227,GO:0043229,GO:0043231,GO:0044422,GO:0044424,GO:0044428,GO:0044446,GO:0044451,GO:0044464,GO:0044822,GO:0097159,GO:1901363
								AIPGENE26136	Swiss-Prot	sp|Q8TF01|PNISR_HUMAN	Arginine/serine-rich protein PNISR OS=Homo sapiens GN=PNISR PE=1 SV=2	GO:0003674,GO:0003676,GO:0003723,GO:0005488,GO:0005575,GO:0005634,GO:0005737,GO:0016604,GO:0016607,GO:0043226,GO:0043227,GO:0043229,GO:0043231,GO:0044422,GO:0044424,GO:0044428,GO:0044446,GO:0044451,GO:0044464,GO:0044822,GO:0097159,GO:1901363
								AIPGENE26143	no_hit
High Tajima's D (>3SD from mean)	scaffold3size1550370	430000	580000	150	0.73	0.388993	283	AIPGENE20660	Swiss-Prot	sp|O04714|GCR1_ARATH	G-protein coupled receptor 1 OS=Arabidopsis thaliana GN=GCR1 PE=1 SV=1	GO:0000278,GO:0001101,GO:0003006,GO:0003674,GO:0004871,GO:0004872,GO:0004888,GO:0004930,GO:0005488,GO:0005515,GO:0005575,GO:0005774,GO:0005794,GO:0005886,GO:0006082,GO:0006109,GO:0006520,GO:0006558,GO:0006570,GO:0006571,GO:0006629,GO:0006725,GO:0006807,GO:0007049,GO:0007165,GO:0007166,GO:0007186,GO:0007202,GO:0008150,GO:0008152,GO:0008652,GO:0009058,GO:0009072,GO:0009073,GO:0009094,GO:0009095,GO:…
								AIPGENE20661	Swiss-Prot	sp|Q2KIN5|HEM3_BOVIN	Porphobilinogen deaminase OS=Bos taurus GN=HMBS PE=2 SV=1	GO:0003674,GO:0003824,GO:0004418,GO:0006464,GO:0006725,GO:0006778,GO:0006779,GO:0006782,GO:0006783,GO:0006807,GO:0008150,GO:0008152,GO:0009058,GO:0009987,GO:0016740,GO:0016765,GO:0018065,GO:0018130,GO:0018160,GO:0018193,GO:0018198,GO:0019438,GO:0019538,GO:0033013,GO:0033014,GO:0034641,GO:0036211,GO:0042168,GO:0042440,GO:0043170,GO:0043412,GO:0044237,GO:0044238,GO:0044249,GO:0044260,GO:0044267,GO:…
								AIPGENE20677	Swiss-Prot	sp|O15357|SHIP2_HUMAN	Phosphatidylinositol 3,4,5-trisphosphate 5-phosphatase 2 OS=Homo sapiens GN=INPPL1 PE=1 SV=2	GO:0001503,GO:0001958,GO:0002376,GO:0003674,GO:0003779,GO:0003824,GO:0005488,GO:0005515,GO:0005575,GO:0005737,GO:0005794,GO:0005829,GO:0005856,GO:0005886,GO:0005975,GO:0005996,GO:0006006,GO:0006066,GO:0006629,GO:0006644,GO:0006650,GO:0006661,GO:0006793,GO:0006796,GO:0006810,GO:0006897,GO:0007015,GO:0007155,GO:0008092,GO:0008150,GO:0008152,GO:0008285,GO:0008610,GO:0008654,GO:0009058,GO:0009719,GO:…
								AIPGENE20678	Swiss-Prot	sp|Q8C4U2|TM145_MOUSE	Transmembrane protein 145 OS=Mus musculus GN=Tmem145 PE=1 SV=1	GO:0003674,GO:0005575,GO:0007165,GO:0007166,GO:0007186,GO:0008150,GO:0009987,GO:0010033,GO:0016020,GO:0016021,GO:0019236,GO:0042221,GO:0044425,GO:0050789,GO:0050794,GO:0050896,GO:0051716,GO:0065007
								AIPGENE20680	Swiss-Prot	sp|Q8QGW7|LITAF_CHICK	Lipopolysaccharide-induced tumor necrosis factor-alpha factor homolog OS=Gallus gallus GN=LITAF PE=2 SV=1	GO:0003674,GO:0005102,GO:0005125,GO:0005488,GO:0005515,GO:0005575,GO:0005737,GO:0006139,GO:0006351,GO:0006355,GO:0006725,GO:0006807,GO:0008150,GO:0008152,GO:0009058,GO:0009059,GO:0009889,GO:0009987,GO:0010468,GO:0010556,GO:0016070,GO:0018130,GO:0019219,GO:0019222,GO:0019438,GO:0031323,GO:0031326,GO:0032774,GO:0034641,GO:0034645,GO:0034654,GO:0043170,GO:0044237,GO:0044238,GO:0044249,GO:0044260,GO:…
								AIPGENE20684	Swiss-Prot	sp|Q8R2X8|GO45_MOUSE	Golgin-45 OS=Mus musculus GN=Blzf1 PE=2 SV=2	GO:0000139,GO:0003674,GO:0005488,GO:0005515,GO:0005575,GO:0005634,GO:0005737,GO:0005794,GO:0005796,GO:0006810,GO:0006886,GO:0006892,GO:0006893,GO:0006996,GO:0007030,GO:0008150,GO:0009987,GO:0015031,GO:0016020,GO:0016043,GO:0016192,GO:0016482,GO:0019899,GO:0031090,GO:0031625,GO:0031974,GO:0043001,GO:0043226,GO:0043227,GO:0043229,GO:0043231,GO:0043233,GO:0044389,GO:0044422,GO:0044424,GO:0044431,GO:…
								AIPGENE20707	Swiss-Prot	sp|Q86IA3|PDI1_DICDI	Protein disulfide-isomerase 1 OS=Dictyostelium discoideum GN=pdi1 PE=1 SV=2	GO:0003674,GO:0003756,GO:0003824,GO:0005575,GO:0005783,GO:0005788,GO:0006457,GO:0006810,GO:0006897,GO:0006907,GO:0006950,GO:0008150,GO:0008152,GO:0009987,GO:0016020,GO:0016023,GO:0016192,GO:0016853,GO:0016860,GO:0016864,GO:0019538,GO:0019725,GO:0030139,GO:0031410,GO:0031974,GO:0031982,GO:0031988,GO:0033554,GO:0034976,GO:0042175,GO:0042592,GO:0043170,GO:0043226,GO:0043227,GO:0043229,GO:0043231,GO:…
								AIPGENE20713	Swiss-Prot	sp|O35817|AKA14_RAT	A-kinase anchor protein 14 OS=Rattus norvegicus GN=Akap14 PE=2 SV=1	GO:0003674,GO:0005488,GO:0005515,GO:0005575,GO:0005737,GO:0007276,GO:0007283,GO:0008150,GO:0022414,GO:0035686,GO:0044422,GO:0044424,GO:0044441,GO:0044463,GO:0044464,GO:0044699,GO:0044702,GO:0048232,GO:0048609,GO:0051018
								AIPGENE20717	Swiss-Prot	sp|P53356|HTK16_HYDVU	Tyrosine-protein kinase HTK16 OS=Hydra vulgaris GN=HTK16 PE=2 SV=1	GO:0000166,GO:0001882,GO:0001883,GO:0003674,GO:0003824,GO:0004672,GO:0004713,GO:0004715,GO:0005488,GO:0005524,GO:0006464,GO:0006468,GO:0006793,GO:0006796,GO:0008150,GO:0008152,GO:0009987,GO:0016301,GO:0016310,GO:0016740,GO:0016772,GO:0016773,GO:0017076,GO:0018108,GO:0018193,GO:0018212,GO:0019538,GO:0030554,GO:0032549,GO:0032550,GO:0032553,GO:0032555,GO:0032559,GO:0035639,GO:0036094,GO:0036211,GO:…
								AIPGENE20720	Swiss-Prot	sp|Q86BN8|PTPM1_DROME	Phosphatidylglycerophosphatase and protein-tyrosine phosphatase 1 OS=Drosophila melanogaster GN=Plip PE=2 SV=1	GO:0003674,GO:0003824,GO:0004439,GO:0004721,GO:0004725,GO:0005575,GO:0005739,GO:0005743,GO:0005975,GO:0006066,GO:0006139,GO:0006152,GO:0006163,GO:0006195,GO:0006200,GO:0006464,GO:0006470,GO:0006629,GO:0006644,GO:0006650,GO:0006655,GO:0006725,GO:0006753,GO:0006793,GO:0006796,GO:0006807,GO:0008138,GO:0008150,GO:0008152,GO:0008610,GO:0008654,GO:0008962,GO:0009056,GO:0009058,GO:0009116,GO:0009117,GO:…
								AIPGENE20722	Swiss-Prot	sp|Q811P8|RHG32_MOUSE	Rho GTPase-activating protein 32 OS=Mus musculus GN=Arhgap32 PE=1 SV=2	GO:0000139,GO:0003674,GO:0005096,GO:0005488,GO:0005543,GO:0005575,GO:0005622,GO:0005737,GO:0005768,GO:0005783,GO:0005789,GO:0005794,GO:0005856,GO:0005886,GO:0005938,GO:0006140,GO:0007165,GO:0007264,GO:0007265,GO:0007266,GO:0008047,GO:0008150,GO:0008289,GO:0009118,GO:0009894,GO:0009987,GO:0010008,GO:0014069,GO:0015629,GO:0016020,GO:0019219,GO:0019220,GO:0019222,GO:0030054,GO:0030234,GO:0030695,GO:…
								AIPGENE20737	no_hit
								AIPGENE20740	TrEMBL	tr|R7UST6|R7UST6_CAPTE	Uncharacterized protein OS=Capitella teleta GN=CAPTEDRAFT_210892 PE=4 SV=1	GO:0003674,GO:0005488,GO:0043167,GO:0043169,GO:0046872
								AIPGENE20765	Swiss-Prot	sp|Q9BZV2|S19A3_HUMAN	Thiamine transporter 2 OS=Homo sapiens GN=SLC19A3 PE=1 SV=1	GO:0003674,GO:0005215,GO:0005575,GO:0005886,GO:0006725,GO:0006766,GO:0006767,GO:0006790,GO:0006807,GO:0006810,GO:0008150,GO:0008152,GO:0009987,GO:0015234,GO:0015238,GO:0015403,GO:0015563,GO:0015888,GO:0016020,GO:0016021,GO:0022857,GO:0022891,GO:0022892,GO:0034641,GO:0035461,GO:0042723,GO:0044237,GO:0044281,GO:0044425,GO:0044464,GO:0044699,GO:0044710,GO:0044763,GO:0044765,GO:0045117,GO:0045118,GO:…
								AIPGENE20778	Swiss-Prot	sp|Q6DFI2|TM147_XENLA	Transmembrane protein 147 OS=Xenopus laevis GN=tmem147 PE=2 SV=1	GO:0005575,GO:0016020,GO:0016021,GO:0044425
								AIPGENE20780	Swiss-Prot	sp|Q96RK0|CIC_HUMAN	Protein capicua homolog OS=Homo sapiens GN=CIC PE=1 SV=2	GO:0003674,GO:0003676,GO:0003677,GO:0005488,GO:0005515,GO:0005575,GO:0005634,GO:0006139,GO:0006351,GO:0006355,GO:0006725,GO:0006807,GO:0008150,GO:0008152,GO:0009058,GO:0009059,GO:0009889,GO:0009987,GO:0010468,GO:0010556,GO:0016070,GO:0018130,GO:0019219,GO:0019222,GO:0019438,GO:0031323,GO:0031326,GO:0032774,GO:0034641,GO:0034645,GO:0034654,GO:0043170,GO:0043226,GO:0043227,GO:0043229,GO:0043231,GO:…
								AIPGENE20826	Swiss-Prot	sp|Q5PQJ7|TBCEL_RAT	Tubulin-specific chaperone cofactor E-like protein OS=Rattus norvegicus GN=Tbcel PE=2 SV=1	GO:0005575,GO:0005737,GO:0005856,GO:0043226,GO:0043228,GO:0043229,GO:0043232,GO:0044424,GO:0044464
								AIPGENE20830	Swiss-Prot	sp|Q5E9Z8|LSM1_BOVIN	U6 snRNA-associated Sm-like protein LSm1 OS=Bos taurus GN=LSM1 PE=2 SV=1	GO:0000956,GO:0003674,GO:0003676,GO:0003723,GO:0005488,GO:0005575,GO:0005634,GO:0005737,GO:0006139,GO:0006396,GO:0006397,GO:0006401,GO:0006402,GO:0006725,GO:0006807,GO:0008150,GO:0008152,GO:0008334,GO:0008380,GO:0009056,GO:0009057,GO:0009987,GO:0016070,GO:0016071,GO:0019439,GO:0030529,GO:0032991,GO:0034641,GO:0034655,GO:0043170,GO:0043226,GO:0043227,GO:0043229,GO:0043231,GO:0044237,GO:0044238,GO:…
								AIPGENE20847	Swiss-Prot	sp|Q8BG19|TMTC4_MOUSE	Transmembrane and TPR repeat-containing protein 4 OS=Mus musculus GN=Tmtc4 PE=2 SV=1	GO:0003674,GO:0005575,GO:0008150,GO:0016020,GO:0016021,GO:0044425
								AIPGENE20852	Swiss-Prot	sp|P07221|CASQ1_RABIT	Calsequestrin-1 OS=Oryctolagus cuniculus GN=CASQ1 PE=1 SV=1	GO:0003674,GO:0005488,GO:0005509,GO:0005575,GO:0005783,GO:0005788,GO:0016529,GO:0031974,GO:0033018,GO:0043167,GO:0043169,GO:0043226,GO:0043227,GO:0043229,GO:0043231,GO:0043233,GO:0044422,GO:0044424,GO:0044432,GO:0044444,GO:0044446,GO:0044464,GO:0046872,GO:0070013
								AIPGENE20853	Swiss-Prot	sp|Q5RBS5|BOREA_PONAB	Borealin OS=Pongo abelii GN=CDCA8 PE=2 SV=1	GO:0000280,GO:0000775,GO:0005575,GO:0005634,GO:0005694,GO:0005730,GO:0005737,GO:0005819,GO:0005856,GO:0005875,GO:0006996,GO:0007049,GO:0007067,GO:0008150,GO:0009987,GO:0016043,GO:0022402,GO:0032133,GO:0032991,GO:0032993,GO:0043226,GO:0043227,GO:0043228,GO:0043229,GO:0043231,GO:0043232,GO:0043234,GO:0044422,GO:0044424,GO:0044427,GO:0044428,GO:0044430,GO:0044446,GO:0044464,GO:0044699,GO:0044763,GO:…
								AIPGENE20858	Swiss-Prot	sp|Q80YF9|RHG33_MOUSE	Rho GTPase-activating protein 33 OS=Mus musculus GN=Arhgap33 PE=1 SV=1	GO:0003674,GO:0005083,GO:0005096,GO:0005099,GO:0005100,GO:0005488,GO:0005515,GO:0005543,GO:0005575,GO:0005622,GO:0005737,GO:0005886,GO:0006140,GO:0006810,GO:0007165,GO:0008047,GO:0008150,GO:0008289,GO:0009118,GO:0009894,GO:0009987,GO:0015031,GO:0016020,GO:0019219,GO:0019220,GO:0019222,GO:0030234,GO:0030675,GO:0030695,GO:0030811,GO:0031323,GO:0031329,GO:0032318,GO:0032319,GO:0032320,GO:0032321,GO:…
	scaffold53size786922	360000	490000	130	0.74	0.384839	189	AIPGENE22556	TrEMBL	tr|W4YJ40|W4YJ40_STRPU	Uncharacterized protein OS=Strongylocentrotus purpuratus GN=Sp-Z246 PE=4 SV=1	GO:0003674,GO:0003676,GO:0003824,GO:0004518,GO:0004519,GO:0005488,GO:0006139,GO:0006259,GO:0006281,GO:0006298,GO:0006725,GO:0006807,GO:0006950,GO:0006974,GO:0008150,GO:0008152,GO:0009987,GO:0016787,GO:0016788,GO:0033554,GO:0034641,GO:0043167,GO:0043169,GO:0043170,GO:0044237,GO:0044238,GO:0044260,GO:0044699,GO:0044710,GO:0044763,GO:0046483,GO:0046872,GO:0050896,GO:0051716,GO:0071704,GO:0090304,GO:…
								AIPGENE22575	TrEMBL	tr|W4Z1G5|W4Z1G5_STRPU	Uncharacterized protein OS=Strongylocentrotus purpuratus GN=Sp-Rt17 PE=4 SV=1	GO:0003674,GO:0003676,GO:0003723,GO:0003824,GO:0003964,GO:0004871,GO:0004872,GO:0004888,GO:0004930,GO:0005488,GO:0005575,GO:0006139,GO:0006259,GO:0006260,GO:0006278,GO:0006725,GO:0006807,GO:0007165,GO:0007166,GO:0007186,GO:0008150,GO:0008152,GO:0009058,GO:0009059,GO:0009987,GO:0016020,GO:0016021,GO:0016740,GO:0016772,GO:0016779,GO:0034061,GO:0034641,GO:0034645,GO:0038023,GO:0043170,GO:0044237,GO:…
								AIPGENE22576	TrEMBL	tr|W4Y0P2|W4Y0P2_STRPU	Uncharacterized protein OS=Strongylocentrotus purpuratus GN=Sp-Endrvt18 PE=4 SV=1	GO:0003674,GO:0003676,GO:0003723,GO:0003824,GO:0003964,GO:0005488,GO:0006139,GO:0006259,GO:0006260,GO:0006278,GO:0006725,GO:0006807,GO:0008150,GO:0008152,GO:0009058,GO:0009059,GO:0009987,GO:0016740,GO:0016772,GO:0016779,GO:0034061,GO:0034641,GO:0034645,GO:0043170,GO:0044237,GO:0044238,GO:0044249,GO:0044260,GO:0046483,GO:0071704,GO:0090304,GO:0097159,GO:1901360,GO:1901363,GO:1901576
								AIPGENE22584	Swiss-Prot	sp|Q9NBX4|RTXE_DROME	Probable RNA-directed DNA polymerase from transposon X-element OS=Drosophila melanogaster GN=X-element\ORF2 PE=3 SV=1	GO:0003674,GO:0003676,GO:0003723,GO:0003824,GO:0003964,GO:0005488,GO:0005575,GO:0006139,GO:0006259,GO:0006260,GO:0006278,GO:0006310,GO:0006313,GO:0006725,GO:0006807,GO:0008150,GO:0008152,GO:0009058,GO:0009059,GO:0009987,GO:0016740,GO:0016772,GO:0016779,GO:0032196,GO:0034061,GO:0034641,GO:0034645,GO:0043170,GO:0044237,GO:0044238,GO:0044249,GO:0044260,GO:0044699,GO:0044710,GO:0044763,GO:0046483,GO:…
								AIPGENE22587	nr	gi|524997130|ref|XP_005046343.1|	PREDICTED: uncharacterized protein LOC101818381 [Ficedula albicollis]
								AIPGENE22601	Swiss-Prot	sp|P07271|PIF1_YEAST	ATP-dependent DNA helicase PIF1 OS=Saccharomyces cerevisiae (strain ATCC 204508 / S288c) GN=PIF1 PE=1 SV=2	GO:0000002,GO:0000166,GO:0000722,GO:0000723,GO:0000724,GO:0000725,GO:0000727,GO:0001882,GO:0001883,GO:0003674,GO:0003676,GO:0003677,GO:0003678,GO:0003824,GO:0004003,GO:0004386,GO:0004857,GO:0005488,GO:0005524,GO:0005575,GO:0005634,GO:0005730,GO:0005739,GO:0005743,GO:0006139,GO:0006259,GO:0006275,GO:0006281,GO:0006302,GO:0006310,GO:0006312,GO:0006725,GO:0006807,GO:0006950,GO:0006974,GO:0006996,GO:…
								AIPGENE22603	TrEMBL	tr|A7RHL2|A7RHL2_NEMVE	Predicted protein OS=Nematostella vectensis GN=v1g197241 PE=4 SV=1	GO:0003674,GO:0003824,GO:0005488,GO:0005575,GO:0005634,GO:0006325,GO:0006508,GO:0006996,GO:0008150,GO:0008152,GO:0008233,GO:0008234,GO:0008270,GO:0009987,GO:0016043,GO:0016568,GO:0016787,GO:0019538,GO:0043167,GO:0043169,GO:0043170,GO:0043226,GO:0043227,GO:0043229,GO:0043231,GO:0044238,GO:0044424,GO:0044464,GO:0046872,GO:0046914,GO:0051276,GO:0070011,GO:0071704,GO:0071840
								AIPGENE22607	TrEMBL	tr|D1M8P6|D1M8P6_HALRU	Testis-specific DMRT1 (Fragment) OS=Haliotis rufescens GN=Dmrt1 PE=2 SV=1	GO:0001071,GO:0003674,GO:0003676,GO:0003677,GO:0003700,GO:0005488,GO:0005575,GO:0005634,GO:0006355,GO:0008150,GO:0009889,GO:0010468,GO:0010556,GO:0019219,GO:0019222,GO:0031323,GO:0031326,GO:0043226,GO:0043227,GO:0043229,GO:0043231,GO:0043565,GO:0044424,GO:0044464,GO:0050789,GO:0050794,GO:0051171,GO:0051252,GO:0060255,GO:0065007,GO:0080090,GO:0097159,GO:1901363,GO:2000112,GO:2001141
								AIPGENE22611	TrEMBL	tr|C3Z1C0|C3Z1C0_BRAFL	Putative uncharacterized protein OS=Branchiostoma floridae GN=BRAFLDRAFT_77449 PE=4 SV=1	GO:0003674,GO:0005488,GO:0043167,GO:0043169,GO:0046872
								AIPGENE22625	Swiss-Prot	sp|P15043|RECQ_ECOLI	ATP-dependent DNA helicase RecQ OS=Escherichia coli (strain K12) GN=recQ PE=1 SV=5	GO:0000166,GO:0001882,GO:0001883,GO:0003674,GO:0003676,GO:0003677,GO:0003678,GO:0003824,GO:0004003,GO:0004386,GO:0005488,GO:0005515,GO:0005524,GO:0005575,GO:0005622,GO:0005737,GO:0006139,GO:0006152,GO:0006163,GO:0006195,GO:0006200,GO:0006259,GO:0006260,GO:0006281,GO:0006310,GO:0006725,GO:0006753,GO:0006793,GO:0006796,GO:0006807,GO:0006950,GO:0006974,GO:0007154,GO:0008026,GO:0008094,GO:0008150,GO:…
								AIPGENE22626	TrEMBL	tr|W4YJ40|W4YJ40_STRPU	Uncharacterized protein OS=Strongylocentrotus purpuratus GN=Sp-Z246 PE=4 SV=1	GO:0003674,GO:0003676,GO:0003824,GO:0004518,GO:0004519,GO:0005488,GO:0006139,GO:0006259,GO:0006281,GO:0006298,GO:0006725,GO:0006807,GO:0006950,GO:0006974,GO:0008150,GO:0008152,GO:0009987,GO:0016787,GO:0016788,GO:0033554,GO:0034641,GO:0043167,GO:0043169,GO:0043170,GO:0044237,GO:0044238,GO:0044260,GO:0044699,GO:0044710,GO:0044763,GO:0046483,GO:0046872,GO:0050896,GO:0051716,GO:0071704,GO:0090304,GO:…
								AIPGENE22627	Swiss-Prot	sp|P10073|ZSC22_HUMAN	Zinc finger and SCAN domain-containing protein 22 OS=Homo sapiens GN=ZSCAN22 PE=2 SV=2	GO:0001071,GO:0003674,GO:0003676,GO:0003677,GO:0003700,GO:0005488,GO:0005575,GO:0005634,GO:0006139,GO:0006351,GO:0006355,GO:0006725,GO:0006807,GO:0008150,GO:0008152,GO:0009058,GO:0009059,GO:0009889,GO:0009987,GO:0010468,GO:0010556,GO:0016070,GO:0018130,GO:0019219,GO:0019222,GO:0019438,GO:0031323,GO:0031326,GO:0032774,GO:0034641,GO:0034645,GO:0034654,GO:0043167,GO:0043169,GO:0043170,GO:0043226,GO:…
	scaffold173size436934	80000	240000	160	0.58	0.310237	507	AIPGENE2438	Swiss-Prot	sp|Q96M32|KAD7_HUMAN	Adenylate kinase 7 OS=Homo sapiens GN=AK7 PE=1 SV=3	GO:0000166,GO:0001882,GO:0001883,GO:0002376,GO:0002437,GO:0003341,GO:0003351,GO:0003674,GO:0003824,GO:0004017,GO:0004127,GO:0004550,GO:0005488,GO:0005524,GO:0005575,GO:0005634,GO:0005737,GO:0005829,GO:0006139,GO:0006165,GO:0006725,GO:0006753,GO:0006793,GO:0006796,GO:0006807,GO:0006928,GO:0006950,GO:0006952,GO:0006954,GO:0006955,GO:0007017,GO:0007018,GO:0007276,GO:0007283,GO:0007420,GO:0008150,GO:…
								AIPGENE2439	Swiss-Prot	sp|P47990|XDH_CHICK	Xanthine dehydrogenase/oxidase OS=Gallus gallus GN=XDH PE=1 SV=1	GO:0000166,GO:0003674,GO:0003824,GO:0004854,GO:0004855,GO:0005488,GO:0005506,GO:0005575,GO:0005737,GO:0005777,GO:0005829,GO:0006082,GO:0006139,GO:0006144,GO:0006145,GO:0006725,GO:0006807,GO:0008150,GO:0008152,GO:0008762,GO:0009055,GO:0009056,GO:0009058,GO:0009112,GO:0009115,GO:0009987,GO:0016491,GO:0016614,GO:0016616,GO:0016725,GO:0016726,GO:0016727,GO:0018130,GO:0019438,GO:0019439,GO:0030151,GO:…
								AIPGENE2444	Swiss-Prot	sp|Q5VW32|BROX_HUMAN	BRO1 domain-containing protein BROX OS=Homo sapiens GN=BROX PE=1 SV=1	GO:0005575,GO:0016020,GO:0031982,GO:0031988,GO:0043226,GO:0043227,GO:0043230,GO:0044421,GO:0065010,GO:0070062
								AIPGENE2446	Swiss-Prot	sp|Q8NG31|CASC5_HUMAN	Protein CASC5 OS=Homo sapiens GN=CASC5 PE=1 SV=3	GO:0000075,GO:0000226,GO:0000278,GO:0000280,GO:0000775,GO:0000776,GO:0000777,GO:0001669,GO:0001675,GO:0003006,GO:0003674,GO:0005488,GO:0005515,GO:0005575,GO:0005634,GO:0005654,GO:0005694,GO:0005737,GO:0005829,GO:0006325,GO:0006333,GO:0006334,GO:0006336,GO:0006338,GO:0006461,GO:0006996,GO:0007010,GO:0007017,GO:0007049,GO:0007059,GO:0007067,GO:0008104,GO:0008150,GO:0008608,GO:0009987,GO:0010921,GO:…
								AIPGENE2447	Swiss-Prot	sp|Q8BZ00|SL9A9_MOUSE	Sodium/hydrogen exchanger 9 OS=Mus musculus GN=Slc9a9 PE=2 SV=1	GO:0003674,GO:0005215,GO:0005451,GO:0005575,GO:0005768,GO:0006810,GO:0006811,GO:0006812,GO:0006814,GO:0006818,GO:0006885,GO:0008150,GO:0008324,GO:0009987,GO:0010008,GO:0015075,GO:0015077,GO:0015078,GO:0015081,GO:0015291,GO:0015297,GO:0015298,GO:0015299,GO:0015385,GO:0015491,GO:0015672,GO:0015992,GO:0016020,GO:0016021,GO:0022804,GO:0022857,GO:0022890,GO:0022891,GO:0022892,GO:0030001,GO:0031090,GO:…
								AIPGENE2448	Swiss-Prot	sp|Q05974|RAB1A_LYMST	Ras-related protein Rab-1A OS=Lymnaea stagnalis GN=RAB1A PE=2 SV=1	GO:0000166,GO:0001882,GO:0001883,GO:0003674,GO:0005488,GO:0005525,GO:0005575,GO:0005783,GO:0005794,GO:0006810,GO:0007165,GO:0007264,GO:0008150,GO:0009987,GO:0015031,GO:0016192,GO:0017076,GO:0019001,GO:0032549,GO:0032550,GO:0032553,GO:0032555,GO:0032561,GO:0035556,GO:0035639,GO:0036094,GO:0043167,GO:0043168,GO:0043226,GO:0043227,GO:0043229,GO:0043231,GO:0044424,GO:0044444,GO:0044464,GO:0045184,GO:…
								AIPGENE2449	Swiss-Prot	sp|Q9NRL2|BAZ1A_HUMAN	Bromodomain adjacent to zinc finger domain protein 1A OS=Homo sapiens GN=BAZ1A PE=1 SV=2	GO:0000228,GO:0003674,GO:0005488,GO:0005515,GO:0005575,GO:0005634,GO:0005694,GO:0006139,GO:0006259,GO:0006260,GO:0006261,GO:0006325,GO:0006338,GO:0006351,GO:0006355,GO:0006725,GO:0006807,GO:0006996,GO:0008150,GO:0008152,GO:0008270,GO:0008623,GO:0009058,GO:0009059,GO:0009889,GO:0009987,GO:0010468,GO:0010556,GO:0016043,GO:0016070,GO:0016568,GO:0016590,GO:0018130,GO:0019219,GO:0019222,GO:0019438,GO:…
								AIPGENE2450	nr	gi|156381338|ref|XP_001632222.1|	predicted protein [Nematostella vectensis] >gi|156219275|gb|EDO40159.1| predicted protein [Nematostella vectensis]
								AIPGENE2451	TrEMBL	tr|A7T2Z9|A7T2Z9_NEMVE	Predicted protein OS=Nematostella vectensis GN=v1g221597 PE=4 SV=1	GO:0000166,GO:0001882,GO:0001883,GO:0003674,GO:0003824,GO:0005488,GO:0005524,GO:0008150,GO:0008152,GO:0017076,GO:0030554,GO:0032549,GO:0032550,GO:0032553,GO:0032555,GO:0032559,GO:0035639,GO:0036094,GO:0043167,GO:0043168,GO:0043169,GO:0046872,GO:0097159,GO:0097367,GO:1901265,GO:1901363
								AIPGENE2452	Swiss-Prot	sp|O94451|PLI1_SCHPO	E3 SUMO-protein ligase pli1 OS=Schizosaccharomyces pombe (strain 972 / ATCC 24843) GN=pli1 PE=1 SV=3	GO:0000018,GO:0000019,GO:0003674,GO:0003676,GO:0003824,GO:0005488,GO:0005575,GO:0005634,GO:0006139,GO:0006259,GO:0006310,GO:0006464,GO:0006725,GO:0006807,GO:0007131,GO:0008150,GO:0008152,GO:0008270,GO:0009987,GO:0010520,GO:0010564,GO:0016043,GO:0016874,GO:0016879,GO:0016881,GO:0016925,GO:0019219,GO:0019222,GO:0019538,GO:0019787,GO:0019789,GO:0022402,GO:0022607,GO:0030999,GO:0031323,GO:0032204,GO:…
								AIPGENE2458	Swiss-Prot	sp|P80193|BODG_PSESK	Gamma-butyrobetaine dioxygenase OS=Pseudomonas sp. (strain AK-1) PE=1 SV=1	GO:0003674,GO:0003824,GO:0005488,GO:0005506,GO:0005575,GO:0005737,GO:0006082,GO:0006577,GO:0006578,GO:0006807,GO:0008150,GO:0008152,GO:0008336,GO:0009058,GO:0009437,GO:0009987,GO:0016053,GO:0016491,GO:0016705,GO:0016706,GO:0019752,GO:0032787,GO:0034641,GO:0043167,GO:0043169,GO:0043436,GO:0044237,GO:0044249,GO:0044271,GO:0044281,GO:0044283,GO:0044424,GO:0044464,GO:0044699,GO:0044710,GO:0044711,GO:…
								AIPGENE2459	Swiss-Prot	sp|Q9D5R2|WDR20_MOUSE	WD repeat-containing protein 20 OS=Mus musculus GN=Wdr20 PE=2 SV=1	GO:0003674,GO:0005575,GO:0008150
								AIPGENE2460	Swiss-Prot	sp|Q8BRF7|SCFD1_MOUSE	Sec1 family domain-containing protein 1 OS=Mus musculus GN=Scfd1 PE=1 SV=1	GO:0000139,GO:0000149,GO:0001666,GO:0003674,GO:0005488,GO:0005515,GO:0005575,GO:0005737,GO:0005783,GO:0005789,GO:0005794,GO:0005798,GO:0005801,GO:0005886,GO:0006810,GO:0006890,GO:0006892,GO:0006904,GO:0006950,GO:0008150,GO:0009628,GO:0009636,GO:0009987,GO:0015031,GO:0016020,GO:0016023,GO:0016192,GO:0017119,GO:0019905,GO:0022406,GO:0031090,GO:0031410,GO:0031982,GO:0031988,GO:0032386,GO:0032580,GO:…
								AIPGENE2465	Swiss-Prot	sp|Q84RR0|ARI7_ARATH	Probable E3 ubiquitin-protein ligase ARI7 OS=Arabidopsis thaliana GN=ARI7 PE=2 SV=1	GO:0003674,GO:0003676,GO:0003824,GO:0005488,GO:0006464,GO:0008150,GO:0008152,GO:0008270,GO:0009987,GO:0016567,GO:0016874,GO:0019538,GO:0032446,GO:0036211,GO:0043167,GO:0043169,GO:0043170,GO:0043412,GO:0044237,GO:0044238,GO:0044260,GO:0044267,GO:0046872,GO:0046914,GO:0070647,GO:0071704,GO:0097159,GO:1901363
								AIPGENE2474	Swiss-Prot	sp|Q91VH6|MEMO1_MOUSE	Protein MEMO1 OS=Mus musculus GN=Memo1 PE=1 SV=1	GO:0003674,GO:0005488,GO:0005575,GO:0005634,GO:0005829,GO:0008150,GO:0032886,GO:0033218,GO:0042277,GO:0043226,GO:0043227,GO:0043229,GO:0043231,GO:0044424,GO:0044444,GO:0044464,GO:0050789,GO:0050794,GO:0065007
								AIPGENE2477	nr	gi|156394183|ref|XP_001636706.1|	predicted protein [Nematostella vectensis] >gi|156223811|gb|EDO44643.1| predicted protein [Nematostella vectensis]
								AIPGENE2482	Swiss-Prot	sp|Q9MYM7|B3GT1_PONPY	Beta-1,3-galactosyltransferase 1 OS=Pongo pygmaeus GN=B3GALT1 PE=3 SV=1	GO:0000139,GO:0003674,GO:0003824,GO:0005575,GO:0005794,GO:0005975,GO:0006464,GO:0006486,GO:0008150,GO:0008152,GO:0008378,GO:0009987,GO:0016020,GO:0016021,GO:0016740,GO:0016757,GO:0016758,GO:0019538,GO:0031090,GO:0036211,GO:0043170,GO:0043226,GO:0043227,GO:0043229,GO:0043231,GO:0043412,GO:0043413,GO:0044237,GO:0044238,GO:0044260,GO:0044267,GO:0044422,GO:0044424,GO:0044425,GO:0044431,GO:0044444,GO:…
								AIPGENE2485	Swiss-Prot	sp|Q2T9S3|RPC6_BOVIN	DNA-directed RNA polymerase III subunit RPC6 OS=Bos taurus GN=POLR3F PE=2 SV=1	GO:0001817,GO:0001819,GO:0002252,GO:0002376,GO:0002682,GO:0002684,GO:0003674,GO:0003676,GO:0003677,GO:0003824,GO:0003899,GO:0005488,GO:0005575,GO:0005634,GO:0006139,GO:0006351,GO:0006725,GO:0006807,GO:0006950,GO:0006952,GO:0006955,GO:0008150,GO:0008152,GO:0009058,GO:0009059,GO:0009605,GO:0009607,GO:0009615,GO:0009987,GO:0016070,GO:0016740,GO:0016772,GO:0016779,GO:0018130,GO:0019438,GO:0031347,GO:…
								AIPGENE2487	Swiss-Prot	sp|A7RP64|PNO1_NEMVE	RNA-binding protein pno1 OS=Nematostella vectensis GN=pno1 PE=3 SV=1	GO:0003674,GO:0003676,GO:0003723,GO:0005488,GO:0005575,GO:0005634,GO:0005730,GO:0043226,GO:0043227,GO:0043228,GO:0043229,GO:0043231,GO:0043232,GO:0044422,GO:0044424,GO:0044428,GO:0044446,GO:0044464,GO:0097159,GO:1901363
								AIPGENE2488	Swiss-Prot	sp|Q6PAJ3|GAREL_MOUSE	GRB2-associated and regulator of MAPK protein-like OS=Mus musculus GN=Gareml PE=2 SV=2	GO:0003674,GO:0008150
								AIPGENE2495	Swiss-Prot	sp|Q90ZE4|PSN2_DANRE	Presenilin-2 OS=Danio rerio GN=psen2 PE=2 SV=2	GO:0000139,GO:0002065,GO:0003674,GO:0003824,GO:0004175,GO:0004190,GO:0005575,GO:0005634,GO:0005743,GO:0005765,GO:0005774,GO:0005783,GO:0005789,GO:0005794,GO:0005887,GO:0005938,GO:0006508,GO:0006509,GO:0006518,GO:0006807,GO:0006810,GO:0006811,GO:0006812,GO:0006816,GO:0007165,GO:0007166,GO:0007219,GO:0007220,GO:0007420,GO:0008150,GO:0008152,GO:0008233,GO:0009986,GO:0009987,GO:0010941,GO:0016020,GO:…
								AIPGENE2496	Swiss-Prot	sp|Q8TDX7|NEK7_HUMAN	Serine/threonine-protein kinase Nek7 OS=Homo sapiens GN=NEK7 PE=1 SV=1	GO:0000166,GO:0000226,GO:0000910,GO:0000922,GO:0001882,GO:0001883,GO:0003674,GO:0003824,GO:0004672,GO:0004674,GO:0005488,GO:0005524,GO:0005575,GO:0005634,GO:0005737,GO:0005815,GO:0005856,GO:0005874,GO:0006461,GO:0006464,GO:0006468,GO:0006793,GO:0006796,GO:0006996,GO:0007010,GO:0007017,GO:0007051,GO:0007346,GO:0008150,GO:0008152,GO:0009987,GO:0016043,GO:0016301,GO:0016310,GO:0016740,GO:0016772,GO:…
								AIPGENE2503	Swiss-Prot	sp|Q8LGE9|CSTR1_ARATH	CMP-sialic acid transporter 1 OS=Arabidopsis thaliana GN=At5g41760 PE=2 SV=1	GO:0000096,GO:0000097,GO:0000139,GO:0000394,GO:0003674,GO:0005215,GO:0005338,GO:0005342,GO:0005351,GO:0005402,GO:0005575,GO:0005794,GO:0006082,GO:0006139,GO:0006396,GO:0006520,GO:0006555,GO:0006725,GO:0006790,GO:0006807,GO:0006810,GO:0006811,GO:0006812,GO:0006818,GO:0006820,GO:0006862,GO:0008150,GO:0008152,GO:0008324,GO:0008380,GO:0008509,GO:0008514,GO:0008643,GO:0008652,GO:0009058,GO:0009066,GO:…
								AIPGENE2504	Swiss-Prot	sp|Q8LGE9|CSTR1_ARATH	CMP-sialic acid transporter 1 OS=Arabidopsis thaliana GN=At5g41760 PE=2 SV=1	GO:0000096,GO:0000097,GO:0000139,GO:0000394,GO:0003674,GO:0005215,GO:0005338,GO:0005342,GO:0005351,GO:0005402,GO:0005575,GO:0005794,GO:0006082,GO:0006139,GO:0006396,GO:0006520,GO:0006555,GO:0006725,GO:0006790,GO:0006807,GO:0006810,GO:0006811,GO:0006812,GO:0006818,GO:0006820,GO:0006862,GO:0008150,GO:0008152,GO:0008324,GO:0008380,GO:0008509,GO:0008514,GO:0008643,GO:0008652,GO:0009058,GO:0009066,GO:…
								AIPGENE2505	Swiss-Prot	sp|Q86T65|DAAM2_HUMAN	Disheveled-associated activator of morphogenesis 2 OS=Homo sapiens GN=DAAM2 PE=2 SV=3	GO:0003674,GO:0003779,GO:0005488,GO:0005515,GO:0006996,GO:0007010,GO:0008092,GO:0008150,GO:0009987,GO:0016043,GO:0017016,GO:0017048,GO:0019899,GO:0030029,GO:0030036,GO:0031267,GO:0044699,GO:0044763,GO:0051020,GO:0071840,GO:1902589
								AIPGENE2506	no_hit
								AIPGENE2507	Swiss-Prot	sp|P80193|BODG_PSESK	Gamma-butyrobetaine dioxygenase OS=Pseudomonas sp. (strain AK-1) PE=1 SV=1	GO:0003674,GO:0003824,GO:0005488,GO:0005506,GO:0005575,GO:0005737,GO:0006082,GO:0006577,GO:0006578,GO:0006807,GO:0008150,GO:0008152,GO:0008336,GO:0009058,GO:0009437,GO:0009987,GO:0016053,GO:0016491,GO:0016705,GO:0016706,GO:0019752,GO:0032787,GO:0034641,GO:0043167,GO:0043169,GO:0043436,GO:0044237,GO:0044249,GO:0044271,GO:0044281,GO:0044283,GO:0044424,GO:0044464,GO:0044699,GO:0044710,GO:0044711,GO:…
								AIPGENE2508	Swiss-Prot	sp|Q6ZNE5|BAKOR_HUMAN	Beclin 1-associated autophagy-related key regulator OS=Homo sapiens GN=ATG14 PE=1 SV=1	GO:0000045,GO:0003674,GO:0005488,GO:0005515,GO:0005575,GO:0005634,GO:0005737,GO:0005773,GO:0005776,GO:0005783,GO:0005789,GO:0005930,GO:0006914,GO:0006996,GO:0007033,GO:0008150,GO:0008152,GO:0009056,GO:0009893,GO:0009894,GO:0009896,GO:0009987,GO:0010506,GO:0010508,GO:0016020,GO:0016043,GO:0019222,GO:0022607,GO:0031090,GO:0031323,GO:0031325,GO:0031329,GO:0031331,GO:0034045,GO:0043226,GO:0043227,GO:…
	scaffold203size396098	40000	200000	160	0.56	0.414682	415	AIPGENE1394	nr	gi|156366113|ref|XP_001626985.1|	predicted protein [Nematostella vectensis] >gi|156213880|gb|EDO34885.1| predicted protein [Nematostella vectensis]
								AIPGENE1396	Swiss-Prot	sp|Q5TTP0|WDY_ANOGA	WD repeat-containing protein on Y chromosome OS=Anopheles gambiae GN=WDY PE=4 SV=4	GO:0003674,GO:0005488,GO:0005509,GO:0005575,GO:0008150,GO:0043167,GO:0043169,GO:0046872
								AIPGENE1398	Swiss-Prot	sp|P11834|OPCM_BOVIN	Opioid-binding protein/cell adhesion molecule OS=Bos taurus GN=OPCML PE=1 SV=1	GO:0005575,GO:0005886,GO:0007155,GO:0008150,GO:0016020,GO:0022610,GO:0031225,GO:0044425,GO:0044464
								AIPGENE1406	Swiss-Prot	sp|Q9BTV4|TMM43_HUMAN	Transmembrane protein 43 OS=Homo sapiens GN=TMEM43 PE=1 SV=1	GO:0003674,GO:0005488,GO:0005515,GO:0005575,GO:0005634,GO:0005637,GO:0005783,GO:0005794,GO:0016020,GO:0016021,GO:0019866,GO:0031090,GO:0031965,GO:0043226,GO:0043227,GO:0043229,GO:0043231,GO:0044422,GO:0044424,GO:0044425,GO:0044428,GO:0044444,GO:0044446,GO:0044464
								AIPGENE1407	Swiss-Prot	sp|Q9BTV4|TMM43_HUMAN	Transmembrane protein 43 OS=Homo sapiens GN=TMEM43 PE=1 SV=1	GO:0003674,GO:0005488,GO:0005515,GO:0005575,GO:0005634,GO:0005637,GO:0005783,GO:0005794,GO:0016020,GO:0016021,GO:0019866,GO:0031090,GO:0031965,GO:0043226,GO:0043227,GO:0043229,GO:0043231,GO:0044422,GO:0044424,GO:0044425,GO:0044428,GO:0044444,GO:0044446,GO:0044464
								AIPGENE1408	Swiss-Prot	sp|Q9BTV4|TMM43_HUMAN	Transmembrane protein 43 OS=Homo sapiens GN=TMEM43 PE=1 SV=1	GO:0003674,GO:0005488,GO:0005515,GO:0005575,GO:0005634,GO:0005637,GO:0005783,GO:0005794,GO:0016020,GO:0016021,GO:0019866,GO:0031090,GO:0031965,GO:0043226,GO:0043227,GO:0043229,GO:0043231,GO:0044422,GO:0044424,GO:0044425,GO:0044428,GO:0044444,GO:0044446,GO:0044464
								AIPGENE1413	Swiss-Prot	sp|Q6R5J2|DISP1_DANRE	Protein dispatched homolog 1 OS=Danio rerio GN=disp1 PE=2 SV=1	GO:0001708,GO:0003002,GO:0003008,GO:0003013,GO:0003674,GO:0004871,GO:0004872,GO:0004888,GO:0005575,GO:0006928,GO:0007165,GO:0007166,GO:0007224,GO:0007275,GO:0007389,GO:0007411,GO:0007519,GO:0008015,GO:0008150,GO:0008158,GO:0009653,GO:0009887,GO:0009888,GO:0009952,GO:0009987,GO:0014706,GO:0016020,GO:0016021,GO:0021984,GO:0031290,GO:0032501,GO:0032502,GO:0038023,GO:0042694,GO:0044425,GO:0044699,GO:…
								AIPGENE1418	Swiss-Prot	sp|Q9U8W7|TL5B_TACTR	Techylectin-5B OS=Tachypleus tridentatus PE=1 SV=1	GO:0003674,GO:0005488,GO:0005575,GO:0005576,GO:0007155,GO:0008150,GO:0016337,GO:0022610,GO:0030246,GO:0043167,GO:0043169,GO:0044699,GO:0046872,GO:0098602
								AIPGENE1420	TrEMBL	tr|A7SX86|A7SX86_NEMVE	Predicted protein OS=Nematostella vectensis GN=v1g218910 PE=4 SV=1	GO:0003674,GO:0005488,GO:0043167,GO:0043169,GO:0046872
								AIPGENE1424	Swiss-Prot	sp|Q29042|FCN1_PIG	Ficolin-1 OS=Sus scrofa GN=FCN1 PE=1 SV=1	GO:0002376,GO:0003674,GO:0005488,GO:0005575,GO:0005576,GO:0005581,GO:0006950,GO:0006952,GO:0006955,GO:0008150,GO:0032991,GO:0043167,GO:0043169,GO:0043234,GO:0045087,GO:0046872,GO:0050896
								AIPGENE1425	Swiss-Prot	sp|Q95SX7|RTBS_DROME	Probable RNA-directed DNA polymerase from transposon BS OS=Drosophila melanogaster GN=RTase PE=2 SV=1	GO:0003674,GO:0003676,GO:0003723,GO:0003824,GO:0003964,GO:0005488,GO:0005575,GO:0006139,GO:0006259,GO:0006260,GO:0006278,GO:0006310,GO:0006313,GO:0006725,GO:0006807,GO:0008150,GO:0008152,GO:0009058,GO:0009059,GO:0009987,GO:0016740,GO:0016772,GO:0016779,GO:0032196,GO:0034061,GO:0034641,GO:0034645,GO:0043170,GO:0044237,GO:0044238,GO:0044249,GO:0044260,GO:0044699,GO:0044710,GO:0044763,GO:0046483,GO:…
								AIPGENE1426	Swiss-Prot	sp|Q9D8P7|TF3C6_MOUSE	General transcription factor 3C polypeptide 6 OS=Mus musculus GN=Gtf3c6 PE=2 SV=1	GO:0000127,GO:0003674,GO:0003676,GO:0003677,GO:0005488,GO:0005575,GO:0005634,GO:0005667,GO:0006139,GO:0006351,GO:0006383,GO:0006725,GO:0006807,GO:0008150,GO:0008152,GO:0009058,GO:0009059,GO:0009987,GO:0016070,GO:0018130,GO:0019438,GO:0032774,GO:0032991,GO:0034641,GO:0034645,GO:0034654,GO:0043170,GO:0043226,GO:0043227,GO:0043229,GO:0043231,GO:0043234,GO:0044237,GO:0044238,GO:0044249,GO:0044260,GO:…
Low Hw (>3SD from mean)	scaffold58size770527	150000	300000	150	-0.834435	0.191056	303	AIPGENE10779	no_hit
								AIPGENE10783	Swiss-Prot	sp|Q8R4V5|OIT3_MOUSE	Oncoprotein-induced transcript 3 protein OS=Mus musculus GN=Oit3 PE=2 SV=2	GO:0005575,GO:0005634,GO:0005635,GO:0008150,GO:0031967,GO:0031975,GO:0042592,GO:0043226,GO:0043227,GO:0043229,GO:0043231,GO:0044422,GO:0044424,GO:0044428,GO:0044446,GO:0044464,GO:0048878,GO:0065007,GO:0065008,GO:1903118
								AIPGENE10784	TrEMBL	tr|H2N2G0|H2N2G0_ORYLA	Uncharacterized protein (Fragment) OS=Oryzias latipes PE=4 SV=1	GO:0003674,GO:0003676,GO:0003723,GO:0003824,GO:0003964,GO:0005488,GO:0006139,GO:0006259,GO:0006260,GO:0006278,GO:0006725,GO:0006807,GO:0008150,GO:0008152,GO:0009058,GO:0009059,GO:0009987,GO:0016740,GO:0016772,GO:0016779,GO:0034061,GO:0034641,GO:0034645,GO:0043170,GO:0044237,GO:0044238,GO:0044249,GO:0044260,GO:0046483,GO:0071704,GO:0090304,GO:0097159,GO:1901360,GO:1901363,GO:1901576
								AIPGENE10785	Swiss-Prot	sp|Q09575|YRD6_CAEEL	Uncharacterized protein K02A2.6 OS=Caenorhabditis elegans GN=K02A2.6 PE=4 SV=1	GO:0003674,GO:0003676,GO:0003723,GO:0003824,GO:0003964,GO:0005488,GO:0006139,GO:0006259,GO:0006260,GO:0006278,GO:0006725,GO:0006807,GO:0008150,GO:0008152,GO:0008270,GO:0009058,GO:0009059,GO:0009987,GO:0015074,GO:0016740,GO:0016772,GO:0016779,GO:0034061,GO:0034641,GO:0034645,GO:0043167,GO:0043169,GO:0043170,GO:0044237,GO:0044238,GO:0044249,GO:0044260,GO:0046483,GO:0046872,GO:0046914,GO:0071704,GO:…
								AIPGENE10788	TrEMBL	tr|M4ASC0|M4ASC0_XIPMA	Uncharacterized protein OS=Xiphophorus maculatus PE=4 SV=1	GO:0003674,GO:0003676,GO:0005488,GO:0006139,GO:0006259,GO:0006725,GO:0006807,GO:0008150,GO:0008152,GO:0009987,GO:0015074,GO:0034641,GO:0043170,GO:0044237,GO:0044238,GO:0044260,GO:0046483,GO:0071704,GO:0090304,GO:0097159,GO:1901360,GO:1901363
								AIPGENE10792	no_hit
								AIPGENE10799	no_hit
								AIPGENE10802	nr	gi|258597183|ref|XP_001347709.2|	probable protein [Plasmodium falciparum 3D7] >gi|254832584|gb|AAN35622.2| probable protein [Plasmodium falciparum 3D7]
								AIPGENE10812	Swiss-Prot	sp|Q80T32|GP133_MOUSE	Probable G-protein coupled receptor 133 OS=Mus musculus GN=Gpr133 PE=2 SV=2	GO:0003674,GO:0004871,GO:0004872,GO:0004888,GO:0004930,GO:0005575,GO:0005886,GO:0007165,GO:0007166,GO:0007186,GO:0007218,GO:0008150,GO:0009987,GO:0016020,GO:0016021,GO:0038023,GO:0044425,GO:0044464,GO:0050789,GO:0050794,GO:0050896,GO:0051716,GO:0060089,GO:0065007
								AIPGENE10831	Swiss-Prot	sp|Q09575|YRD6_CAEEL	Uncharacterized protein K02A2.6 OS=Caenorhabditis elegans GN=K02A2.6 PE=4 SV=1	GO:0003674,GO:0003676,GO:0003723,GO:0003824,GO:0003964,GO:0005488,GO:0006139,GO:0006259,GO:0006260,GO:0006278,GO:0006725,GO:0006807,GO:0008150,GO:0008152,GO:0008270,GO:0009058,GO:0009059,GO:0009987,GO:0015074,GO:0016740,GO:0016772,GO:0016779,GO:0034061,GO:0034641,GO:0034645,GO:0043167,GO:0043169,GO:0043170,GO:0044237,GO:0044238,GO:0044249,GO:0044260,GO:0046483,GO:0046872,GO:0046914,GO:0071704,GO:…
								AIPGENE10833	Swiss-Prot	sp|Q29RU2|OIT3_BOVIN	Oncoprotein-induced transcript 3 protein OS=Bos taurus GN=OIT3 PE=2 SV=1	GO:0003674,GO:0005488,GO:0005509,GO:0005575,GO:0005634,GO:0005635,GO:0031967,GO:0031975,GO:0043167,GO:0043169,GO:0043226,GO:0043227,GO:0043229,GO:0043231,GO:0044422,GO:0044424,GO:0044428,GO:0044446,GO:0044464,GO:0046872
								AIPGENE10838	no_hit
								AIPGENE10844	TrEMBL	tr|C3Z0X5|C3Z0X5_BRAFL	Putative uncharacterized protein OS=Branchiostoma floridae GN=BRAFLDRAFT_105474 PE=4 SV=1	GO:0003674,GO:0005488,GO:0043167,GO:0043169,GO:0046872
	scaffold311size264479	60000	210000	150	-0.264	0.209567	410	AIPGENE5435	Swiss-Prot	sp|Q6QNK2|GP133_HUMAN	Probable G-protein coupled receptor 133 OS=Homo sapiens GN=GPR133 PE=2 SV=1	GO:0003674,GO:0004871,GO:0004872,GO:0004888,GO:0004930,GO:0005575,GO:0005886,GO:0007165,GO:0007166,GO:0007186,GO:0007218,GO:0008150,GO:0009987,GO:0016020,GO:0016021,GO:0038023,GO:0044425,GO:0044464,GO:0050789,GO:0050794,GO:0050896,GO:0051716,GO:0060089,GO:0065007
								AIPGENE5436	Swiss-Prot	sp|Q6QNK2|GP133_HUMAN	Probable G-protein coupled receptor 133 OS=Homo sapiens GN=GPR133 PE=2 SV=1	GO:0003674,GO:0004871,GO:0004872,GO:0004888,GO:0004930,GO:0005575,GO:0005886,GO:0007165,GO:0007166,GO:0007186,GO:0007218,GO:0008150,GO:0009987,GO:0016020,GO:0016021,GO:0038023,GO:0044425,GO:0044464,GO:0050789,GO:0050794,GO:0050896,GO:0051716,GO:0060089,GO:0065007
								AIPGENE5437	Swiss-Prot	sp|Q3ZBU2|CISD1_BOVIN	CDGSH iron-sulfur domain-containing protein 1 OS=Bos taurus GN=CISD1 PE=1 SV=1	GO:0003674,GO:0005488,GO:0005575,GO:0005739,GO:0005741,GO:0008150,GO:0016020,GO:0016021,GO:0019222,GO:0019867,GO:0031090,GO:0031323,GO:0031966,GO:0031968,GO:0043167,GO:0043169,GO:0043226,GO:0043227,GO:0043229,GO:0043231,GO:0043457,GO:0043467,GO:0044422,GO:0044424,GO:0044425,GO:0044429,GO:0044444,GO:0044446,GO:0044464,GO:0046872,GO:0050789,GO:0050794,GO:0051536,GO:0051537,GO:0051540,GO:0065007,GO:…
								AIPGENE5439	Swiss-Prot	sp|P57695|GLRA1_BOVIN	Glycine receptor subunit alpha-1 OS=Bos taurus GN=GLRA1 PE=2 SV=1	GO:0001508,GO:0001964,GO:0002087,GO:0003008,GO:0003012,GO:0003674,GO:0005215,GO:0005216,GO:0005230,GO:0005231,GO:0005237,GO:0005253,GO:0005254,GO:0005488,GO:0005575,GO:0005622,GO:0005886,GO:0005887,GO:0006810,GO:0006811,GO:0006820,GO:0006821,GO:0006887,GO:0006936,GO:0007154,GO:0007165,GO:0007166,GO:0007186,GO:0007218,GO:0007267,GO:0007268,GO:0007270,GO:0007340,GO:0007600,GO:0007601,GO:0007610,GO:…
								AIPGENE5440	Swiss-Prot	sp|Q90839|DKK3_CHICK	Dickkopf-related protein 3 OS=Gallus gallus GN=DKK3 PE=2 SV=1	GO:0005575,GO:0005576,GO:0007165,GO:0007166,GO:0007275,GO:0008150,GO:0009966,GO:0009968,GO:0009987,GO:0010646,GO:0010648,GO:0016055,GO:0023051,GO:0023057,GO:0030111,GO:0030178,GO:0032501,GO:0032502,GO:0044699,GO:0044707,GO:0044767,GO:0048519,GO:0048523,GO:0048583,GO:0048585,GO:0050789,GO:0050794,GO:0050896,GO:0051716,GO:0065007
								AIPGENE5443	Swiss-Prot	sp|A6QLU6|GP133_BOVIN	Probable G-protein coupled receptor 133 OS=Bos taurus GN=GPR133 PE=2 SV=1	GO:0003674,GO:0004871,GO:0004872,GO:0004888,GO:0004930,GO:0005575,GO:0005886,GO:0007165,GO:0007166,GO:0007186,GO:0007218,GO:0008150,GO:0009987,GO:0016020,GO:0016021,GO:0038023,GO:0044425,GO:0044464,GO:0050789,GO:0050794,GO:0050896,GO:0051716,GO:0060089,GO:0065007
								AIPGENE5444	Swiss-Prot	sp|Q9WV48|SHAN1_RAT	SH3 and multiple ankyrin repeat domains protein 1 OS=Rattus norvegicus GN=Shank1 PE=1 SV=1	GO:0001664,GO:0003008,GO:0003674,GO:0005102,GO:0005198,GO:0005488,GO:0005515,GO:0005575,GO:0005622,GO:0005737,GO:0005886,GO:0006461,GO:0006996,GO:0007010,GO:0007016,GO:0007399,GO:0007610,GO:0007611,GO:0007612,GO:0007613,GO:0007616,GO:0007635,GO:0008022,GO:0008104,GO:0008150,GO:0008306,GO:0008328,GO:0009605,GO:0009653,GO:0009966,GO:0009987,GO:0010469,GO:0010639,GO:0010646,GO:0010975,GO:0014069,GO:…
								AIPGENE5448	Swiss-Prot	sp|Q4R5P3|RL10A_MACFA	60S ribosomal protein L10a OS=Macaca fascicularis GN=RPL10A PE=2 SV=3	GO:0003674,GO:0003676,GO:0003723,GO:0003735,GO:0005198,GO:0005488,GO:0005575,GO:0005840,GO:0006412,GO:0008150,GO:0008152,GO:0009058,GO:0009059,GO:0009987,GO:0015934,GO:0019538,GO:0030529,GO:0032991,GO:0034645,GO:0043170,GO:0043226,GO:0043228,GO:0043229,GO:0043232,GO:0044237,GO:0044238,GO:0044249,GO:0044260,GO:0044267,GO:0044391,GO:0044422,GO:0044424,GO:0044444,GO:0044446,GO:0044464,GO:0071704,GO:…
								AIPGENE5449	Swiss-Prot	sp|Q4R5P3|RL10A_MACFA	60S ribosomal protein L10a OS=Macaca fascicularis GN=RPL10A PE=2 SV=3	GO:0003674,GO:0003676,GO:0003723,GO:0003735,GO:0005198,GO:0005488,GO:0005575,GO:0005840,GO:0006412,GO:0008150,GO:0008152,GO:0009058,GO:0009059,GO:0009987,GO:0015934,GO:0019538,GO:0030529,GO:0032991,GO:0034645,GO:0043170,GO:0043226,GO:0043228,GO:0043229,GO:0043232,GO:0044237,GO:0044238,GO:0044249,GO:0044260,GO:0044267,GO:0044391,GO:0044422,GO:0044424,GO:0044444,GO:0044446,GO:0044464,GO:0071704,GO:…
								AIPGENE5450	Swiss-Prot	sp|Q9UBP4|DKK3_HUMAN	Dickkopf-related protein 3 OS=Homo sapiens GN=DKK3 PE=1 SV=2	GO:0005575,GO:0005576,GO:0005615,GO:0006355,GO:0007165,GO:0007166,GO:0007275,GO:0008150,GO:0009653,GO:0009889,GO:0009890,GO:0009892,GO:0009966,GO:0009968,GO:0009987,GO:0010468,GO:0010556,GO:0010558,GO:0010565,GO:0010566,GO:0010605,GO:0010629,GO:0010646,GO:0010648,GO:0010894,GO:0016055,GO:0019216,GO:0019218,GO:0019219,GO:0019222,GO:0023051,GO:0023057,GO:0030111,GO:0030178,GO:0030325,GO:0031323,GO:…
								AIPGENE5454	Swiss-Prot	sp|P26714|GBRB_LYMST	Gamma-aminobutyric acid receptor subunit beta OS=Lymnaea stagnalis PE=2 SV=1	GO:0003674,GO:0004871,GO:0004872,GO:0004888,GO:0004890,GO:0005215,GO:0005216,GO:0005230,GO:0005253,GO:0005254,GO:0005575,GO:0005886,GO:0006810,GO:0006811,GO:0006820,GO:0006821,GO:0007165,GO:0008150,GO:0008509,GO:0009987,GO:0015075,GO:0015103,GO:0015108,GO:0015267,GO:0015276,GO:0015698,GO:0016020,GO:0016021,GO:0016917,GO:0022803,GO:0022834,GO:0022836,GO:0022838,GO:0022857,GO:0022891,GO:0022892,GO:…
								AIPGENE5456	Swiss-Prot	sp|Q86UD5|SL9B2_HUMAN	Mitochondrial sodium/hydrogen exchanger 9B2 OS=Homo sapiens GN=SLC9B2 PE=1 SV=2	GO:0003674,GO:0005215,GO:0005575,GO:0005739,GO:0005743,GO:0006810,GO:0006811,GO:0006812,GO:0006814,GO:0006818,GO:0008150,GO:0008324,GO:0009987,GO:0015075,GO:0015077,GO:0015078,GO:0015291,GO:0015297,GO:0015298,GO:0015299,GO:0015672,GO:0015992,GO:0016020,GO:0016021,GO:0019866,GO:0022804,GO:0022857,GO:0022890,GO:0022891,GO:0022892,GO:0030001,GO:0031090,GO:0031966,GO:0034220,GO:0043226,GO:0043227,GO:…
								AIPGENE5459	Swiss-Prot	sp|Q2TBW5|ZNHI2_BOVIN	Zinc finger HIT domain-containing protein 2 OS=Bos taurus GN=ZNHIT2 PE=2 SV=1	GO:0003674,GO:0005488,GO:0043167,GO:0043169,GO:0046872
								AIPGENE5460	Swiss-Prot	sp|O93430|GLRA1_DANRE	Glycine receptor subunit alphaZ1 OS=Danio rerio GN=glra1 PE=2 SV=1	GO:0003674,GO:0005215,GO:0005216,GO:0005230,GO:0005231,GO:0005237,GO:0005253,GO:0005254,GO:0005488,GO:0005575,GO:0005886,GO:0005887,GO:0006810,GO:0006811,GO:0006820,GO:0006821,GO:0008150,GO:0008509,GO:0009987,GO:0015075,GO:0015103,GO:0015108,GO:0015267,GO:0015276,GO:0015698,GO:0016020,GO:0016021,GO:0016594,GO:0016597,GO:0016933,GO:0016934,GO:0022803,GO:0022824,GO:0022834,GO:0022835,GO:0022836,GO:…
								AIPGENE5461	no_hit
								AIPGENE5462	Swiss-Prot	sp|P63079|GBRB3_RAT	Gamma-aminobutyric acid receptor subunit beta-3 OS=Rattus norvegicus GN=Gabrb3 PE=1 SV=1	GO:0003674,GO:0004871,GO:0004872,GO:0004888,GO:0004890,GO:0005215,GO:0005216,GO:0005230,GO:0005253,GO:0005254,GO:0005488,GO:0005515,GO:0005575,GO:0005886,GO:0005887,GO:0006810,GO:0006811,GO:0006820,GO:0006821,GO:0007154,GO:0007165,GO:0007267,GO:0007268,GO:0007270,GO:0008150,GO:0008509,GO:0009719,GO:0009987,GO:0010033,GO:0010243,GO:0014070,GO:0015075,GO:0015103,GO:0015108,GO:0015267,GO:0015276,GO:…
								AIPGENE5464	nr	gi|156383376|ref|XP_001632810.1|	predicted protein [Nematostella vectensis] >gi|156219871|gb|EDO40747.1| predicted protein [Nematostella vectensis]
								AIPGENE5465	TrEMBL	tr|D2XMR4|D2XMR4_SACKO	Dickkopf3 (Fragment) OS=Saccoglossus kowalevskii PE=2 SV=1	GO:0005575,GO:0005576,GO:0007275,GO:0008150,GO:0009966,GO:0009968,GO:0010646,GO:0010648,GO:0023051,GO:0023057,GO:0030111,GO:0030178,GO:0032501,GO:0032502,GO:0044699,GO:0044707,GO:0044767,GO:0048519,GO:0048523,GO:0048583,GO:0048585,GO:0050789,GO:0050794,GO:0065007
								AIPGENE5468	Swiss-Prot	sp|P18762|ADRB2_MOUSE	Beta-2 adrenergic receptor OS=Mus musculus GN=Adrb2 PE=2 SV=2	GO:0001659,GO:0001894,GO:0001993,GO:0002024,GO:0002025,GO:0002028,GO:0002029,GO:0002032,GO:0003008,GO:0003013,GO:0003018,GO:0003044,GO:0003073,GO:0003085,GO:0003674,GO:0004871,GO:0004872,GO:0004888,GO:0004930,GO:0004935,GO:0004939,GO:0004941,GO:0005488,GO:0005515,GO:0005575,GO:0005634,GO:0005886,GO:0005887,GO:0006140,GO:0006355,GO:0006357,GO:0006810,GO:0006897,GO:0006898,GO:0006937,GO:0006940,GO:…
Low Tajima's D (>3SD from mean)	scaffold19size1061714	350000	680000	330	-1.62213	0.399057	207.938	AIPGENE7567	TrEMBL	tr|W4XZB0|W4XZB0_STRPU	Uncharacterized protein OS=Strongylocentrotus purpuratus GN=Sp-Hypp_560 PE=4 SV=1	GO:0003674,GO:0003676,GO:0005488,GO:0097159,GO:1901363
								AIPGENE7569	Swiss-Prot	sp|Q09575|YRD6_CAEEL	Uncharacterized protein K02A2.6 OS=Caenorhabditis elegans GN=K02A2.6 PE=4 SV=1	GO:0003674,GO:0003676,GO:0003723,GO:0003824,GO:0003964,GO:0005488,GO:0006139,GO:0006259,GO:0006260,GO:0006278,GO:0006725,GO:0006807,GO:0008150,GO:0008152,GO:0008270,GO:0009058,GO:0009059,GO:0009987,GO:0015074,GO:0016740,GO:0016772,GO:0016779,GO:0034061,GO:0034641,GO:0034645,GO:0043167,GO:0043169,GO:0043170,GO:0044237,GO:0044238,GO:0044249,GO:0044260,GO:0046483,GO:0046872,GO:0046914,GO:0071704,GO:…
								AIPGENE7571	Swiss-Prot	sp|B5XCB8|THAP1_SALSA	THAP domain-containing protein 1 OS=Salmo salar GN=thap1 PE=2 SV=1	GO:0003674,GO:0003676,GO:0003677,GO:0005488,GO:0005575,GO:0005634,GO:0005654,GO:0006139,GO:0006351,GO:0006355,GO:0006725,GO:0006807,GO:0007049,GO:0008150,GO:0008152,GO:0009058,GO:0009059,GO:0009889,GO:0009987,GO:0010468,GO:0010556,GO:0016070,GO:0018130,GO:0019219,GO:0019222,GO:0019438,GO:0031323,GO:0031326,GO:0032774,GO:0034641,GO:0034645,GO:0034654,GO:0043167,GO:0043169,GO:0043170,GO:0043226,GO:…
								AIPGENE7573	TrEMBL	tr|I1CHT9|I1CHT9_RHIO9	Uncharacterized protein OS=Rhizopus delemar (strain RA 99-880 / ATCC MYA-4621 / FGSC 9543 / NRRL 43880) GN=RO3G_12730 PE=4 SV=1	GO:0005575,GO:0005634,GO:0006355,GO:0008150,GO:0009889,GO:0009890,GO:0009892,GO:0010468,GO:0010556,GO:0010558,GO:0010605,GO:0010629,GO:0019219,GO:0019222,GO:0031323,GO:0031324,GO:0031326,GO:0031327,GO:0043226,GO:0043227,GO:0043229,GO:0043231,GO:0044424,GO:0044464,GO:0045892,GO:0045934,GO:0048519,GO:0048523,GO:0050789,GO:0050794,GO:0051171,GO:0051172,GO:0051252,GO:0051253,GO:0060255,GO:0065007,GO:…
								AIPGENE7575	TrEMBL	tr|W4ZFR7|W4ZFR7_STRPU	Uncharacterized protein OS=Strongylocentrotus purpuratus GN=Sp-Rt19 PE=4 SV=1	GO:0003674,GO:0003676,GO:0003723,GO:0003824,GO:0003964,GO:0005488,GO:0006139,GO:0006259,GO:0006260,GO:0006278,GO:0006725,GO:0006807,GO:0008150,GO:0008152,GO:0009058,GO:0009059,GO:0009987,GO:0016740,GO:0016772,GO:0016779,GO:0034061,GO:0034641,GO:0034645,GO:0043170,GO:0044237,GO:0044238,GO:0044249,GO:0044260,GO:0046483,GO:0071704,GO:0090304,GO:0097159,GO:1901360,GO:1901363,GO:1901576
								AIPGENE7593	TrEMBL	tr|R4G943|R4G943_ANOCA	Uncharacterized protein OS=Anolis carolinensis PE=4 SV=1	GO:0003674,GO:0003676,GO:0003723,GO:0003824,GO:0003964,GO:0005488,GO:0006139,GO:0006259,GO:0006260,GO:0006278,GO:0006725,GO:0006807,GO:0008150,GO:0008152,GO:0009058,GO:0009059,GO:0009987,GO:0016740,GO:0016772,GO:0016779,GO:0034061,GO:0034641,GO:0034645,GO:0043170,GO:0044237,GO:0044238,GO:0044249,GO:0044260,GO:0046483,GO:0071704,GO:0090304,GO:0097159,GO:1901360,GO:1901363,GO:1901576
								AIPGENE7596	nr	gi|260785391|ref|XP_002587745.1|	hypothetical protein BRAFLDRAFT_127393 [Branchiostoma floridae] >gi|229272897|gb|EEN43756.1| hypothetical protein BRAFLDRAFT_127393 [Branchiostoma floridae]
								AIPGENE7599	no_hit
								AIPGENE7602	Swiss-Prot	sp|Q8HXW6|PPT1_MACFA	Palmitoyl-protein thioesterase 1 OS=Macaca fascicularis GN=PPT1 PE=2 SV=1	GO:0000323,GO:0000737,GO:0001558,GO:0002084,GO:0003674,GO:0003824,GO:0005575,GO:0005576,GO:0005634,GO:0005764,GO:0005773,GO:0005794,GO:0005829,GO:0006139,GO:0006259,GO:0006308,GO:0006309,GO:0006464,GO:0006629,GO:0006725,GO:0006807,GO:0006810,GO:0006873,GO:0006885,GO:0007042,GO:0007399,GO:0008021,GO:0008150,GO:0008152,GO:0008474,GO:0009056,GO:0009057,GO:0009987,GO:0010941,GO:0015031,GO:0016023,GO:…
								AIPGENE7603	TrEMBL	tr|T2M9Z8|T2M9Z8_HYDVU	Peptidase M20 domain-containing protein 2 (Fragment) OS=Hydra vulgaris GN=PM20D2 PE=2 SV=1	GO:0003674,GO:0003676,GO:0003824,GO:0005488,GO:0005515,GO:0008150,GO:0008152,GO:0016787,GO:0046983,GO:0097159,GO:1901363
								AIPGENE7606	nr	gi|156359955|ref|XP_001625028.1|	predicted protein [Nematostella vectensis] >gi|156211840|gb|EDO32928.1| predicted protein [Nematostella vectensis]
								AIPGENE7609	Swiss-Prot	sp|Q4DJ07|PGFS_TRYCC	Prostaglandin F synthase OS=Trypanosoma cruzi (strain CL Brener) GN=Tc00.1047053511287.49 PE=1 SV=2	GO:0000166,GO:0001516,GO:0003674,GO:0003824,GO:0005488,GO:0005575,GO:0005737,GO:0006082,GO:0006629,GO:0006631,GO:0006633,GO:0006636,GO:0006690,GO:0006692,GO:0006693,GO:0008150,GO:0008152,GO:0008610,GO:0009058,GO:0009987,GO:0016053,GO:0016491,GO:0016614,GO:0016616,GO:0019752,GO:0032787,GO:0033559,GO:0036094,GO:0036131,GO:0043436,GO:0044237,GO:0044238,GO:0044249,GO:0044255,GO:0044281,GO:0044283,GO:…
								AIPGENE7612	Swiss-Prot	sp|Q8IDX6|RBP2A_PLAF7	Reticulocyte-binding protein 2 homolog a OS=Plasmodium falciparum (isolate 3D7) GN=PF13_0198 PE=3 SV=1	GO:0003674,GO:0005488,GO:0005539,GO:0005575,GO:0005886,GO:0007155,GO:0008150,GO:0008201,GO:0016020,GO:0016021,GO:0016337,GO:0022610,GO:0043167,GO:0043168,GO:0044425,GO:0044464,GO:0044699,GO:0097367,GO:0098602,GO:1901681
								AIPGENE7617	nr	gi|340382589|ref|XP_003389801.1|	PREDICTED: hypothetical protein LOC100641819 [Amphimedon queenslandica]
								AIPGENE7624	TrEMBL	tr|L7MIT1|L7MIT1_9ACAR	Putative tick transposon (Fragment) OS=Rhipicephalus pulchellus PE=2 SV=1	GO:0003674,GO:0003676,GO:0005488,GO:0097159,GO:1901363
								AIPGENE7626	TrEMBL	tr|G3MGK4|G3MGK4_9ACAR	Putative uncharacterized protein (Fragment) OS=Amblyomma maculatum PE=2 SV=1	GO:0003674,GO:0003676,GO:0003677,GO:0003824,GO:0004518,GO:0005488,GO:0005575,GO:0005634,GO:0006139,GO:0006325,GO:0006725,GO:0006807,GO:0006996,GO:0008150,GO:0008152,GO:0008270,GO:0009987,GO:0016043,GO:0016568,GO:0016787,GO:0016788,GO:0034641,GO:0043167,GO:0043169,GO:0043170,GO:0043226,GO:0043227,GO:0043229,GO:0043231,GO:0044237,GO:0044238,GO:0044424,GO:0044464,GO:0046483,GO:0046872,GO:0046914,GO:…
								AIPGENE7628	Swiss-Prot	sp|O94818|NOL4_HUMAN	Nucleolar protein 4 OS=Homo sapiens GN=NOL4 PE=2 SV=2	GO:0003674,GO:0003676,GO:0003723,GO:0005488,GO:0005575,GO:0005634,GO:0005730,GO:0043226,GO:0043227,GO:0043228,GO:0043229,GO:0043231,GO:0043232,GO:0044422,GO:0044424,GO:0044428,GO:0044446,GO:0044464,GO:0097159,GO:1901363
								AIPGENE7632	Swiss-Prot	sp|Q90342|MYC2_CYPCA	Transcriptional regulator Myc-2 OS=Cyprinus carpio GN=mycb PE=3 SV=1	GO:0001071,GO:0003674,GO:0003676,GO:0003677,GO:0003700,GO:0005488,GO:0005515,GO:0005575,GO:0005634,GO:0006139,GO:0006351,GO:0006355,GO:0006725,GO:0006807,GO:0008150,GO:0008152,GO:0009058,GO:0009059,GO:0009889,GO:0009987,GO:0010468,GO:0010556,GO:0016070,GO:0018130,GO:0019219,GO:0019222,GO:0019438,GO:0031323,GO:0031326,GO:0032774,GO:0034641,GO:0034645,GO:0034654,GO:0043170,GO:0043226,GO:0043227,GO:…
								AIPGENE7634	Swiss-Prot	sp|Q8AY73|XPO2_ORENI	Exportin-2 OS=Oreochromis niloticus GN=cse1l PE=2 SV=1	GO:0003674,GO:0005488,GO:0005515,GO:0005575,GO:0005634,GO:0005737,GO:0006810,GO:0006886,GO:0008150,GO:0008536,GO:0015031,GO:0017016,GO:0019899,GO:0031267,GO:0043226,GO:0043227,GO:0043229,GO:0043231,GO:0044424,GO:0044464,GO:0045184,GO:0046907,GO:0051020,GO:0051234,GO:0051649,GO:0071702
								AIPGENE7637	TrEMBL	tr|A7SUN7|A7SUN7_NEMVE	Predicted protein OS=Nematostella vectensis GN=v1g217754 PE=4 SV=1	GO:0003674,GO:0003676,GO:0003677,GO:0003824,GO:0004518,GO:0005488,GO:0005575,GO:0005634,GO:0006139,GO:0006325,GO:0006508,GO:0006725,GO:0006807,GO:0006996,GO:0008150,GO:0008152,GO:0008233,GO:0008234,GO:0008270,GO:0009987,GO:0016043,GO:0016568,GO:0016787,GO:0016788,GO:0019538,GO:0034641,GO:0043167,GO:0043169,GO:0043170,GO:0043226,GO:0043227,GO:0043229,GO:0043231,GO:0044237,GO:0044238,GO:0044424,GO:…
								AIPGENE7639	Swiss-Prot	sp|Q62559|IFT52_MOUSE	Intraflagellar transport protein 52 homolog OS=Mus musculus GN=Ift52 PE=1 SV=2	GO:0001838,GO:0001841,GO:0001947,GO:0002009,GO:0003002,GO:0003143,GO:0003674,GO:0005488,GO:0005515,GO:0005575,GO:0005813,GO:0005814,GO:0005815,GO:0005929,GO:0006810,GO:0006928,GO:0007017,GO:0007018,GO:0007165,GO:0007166,GO:0007224,GO:0007368,GO:0007389,GO:0008150,GO:0008285,GO:0009653,GO:0009799,GO:0009855,GO:0009953,GO:0009987,GO:0010468,GO:0010970,GO:0016043,GO:0019222,GO:0030030,GO:0030705,GO:…
								AIPGENE7640	Swiss-Prot	sp|Q5E9H5|BCS1_BOVIN	Mitochondrial chaperone BCS1 OS=Bos taurus GN=BCS1L PE=2 SV=1	GO:0000166,GO:0001882,GO:0001883,GO:0003674,GO:0003824,GO:0005488,GO:0005524,GO:0005575,GO:0005739,GO:0005743,GO:0006461,GO:0006996,GO:0007005,GO:0008150,GO:0008152,GO:0008535,GO:0009987,GO:0010257,GO:0016020,GO:0016021,GO:0016043,GO:0016462,GO:0016787,GO:0016817,GO:0016818,GO:0017004,GO:0017062,GO:0017076,GO:0017111,GO:0019866,GO:0022607,GO:0030554,GO:0031090,GO:0031966,GO:0032549,GO:0032550,GO:…
								AIPGENE7644	TrEMBL	tr|V5IDP6|V5IDP6_IXORI	Uncharacterized protein (Fragment) OS=Ixodes ricinus PE=2 SV=1	GO:0003674,GO:0003676,GO:0003677,GO:0003824,GO:0004518,GO:0005488,GO:0006139,GO:0006725,GO:0006807,GO:0008150,GO:0008152,GO:0009987,GO:0016787,GO:0016788,GO:0034641,GO:0043170,GO:0044237,GO:0044238,GO:0046483,GO:0071704,GO:0090304,GO:0090305,GO:0097159,GO:1901360,GO:1901363
								AIPGENE7645	no_hit
								AIPGENE7646	TrEMBL	tr|W4Y655|W4Y655_STRPU	Uncharacterized protein OS=Strongylocentrotus purpuratus GN=Sp-PolypL_940 PE=4 SV=1	GO:0003674,GO:0003676,GO:0003723,GO:0003824,GO:0003964,GO:0005488,GO:0006139,GO:0006259,GO:0006260,GO:0006278,GO:0006725,GO:0006807,GO:0008150,GO:0008152,GO:0009058,GO:0009059,GO:0009987,GO:0016740,GO:0016772,GO:0016779,GO:0034061,GO:0034641,GO:0034645,GO:0043170,GO:0044237,GO:0044238,GO:0044249,GO:0044260,GO:0046483,GO:0071704,GO:0090304,GO:0097159,GO:1901360,GO:1901363,GO:1901576
								AIPGENE7654	Swiss-Prot	sp|Q5R6R6|PNDC1_PONAB	Poly(A)-specific ribonuclease PARN-like domain-containing protein 1 OS=Pongo abelii GN=PNLDC1 PE=2 SV=1	GO:0003674,GO:0003676,GO:0005488,GO:0005575,GO:0005634,GO:0016020,GO:0016021,GO:0043226,GO:0043227,GO:0043229,GO:0043231,GO:0044424,GO:0044425,GO:0044464,GO:0097159,GO:1901363
								AIPGENE7656	TrEMBL	tr|A7S445|A7S445_NEMVE	Predicted protein (Fragment) OS=Nematostella vectensis GN=v1g103876 PE=4 SV=1	GO:0003674,GO:0003676,GO:0005488,GO:0097159,GO:1901363
								AIPGENE7657	Swiss-Prot	sp|Q5SV66|CCD42_MOUSE	Coiled-coil domain-containing protein 42A OS=Mus musculus GN=Ccdc42 PE=2 SV=2	GO:0003674,GO:0005575,GO:0008150
								AIPGENE7664	Swiss-Prot	sp|P55259|GP2_HUMAN	Pancreatic secretory granule membrane major glycoprotein GP2 OS=Homo sapiens GN=GP2 PE=2 SV=3	GO:0002412,GO:0003674,GO:0003823,GO:0005488,GO:0005575,GO:0005576,GO:0005886,GO:0006810,GO:0008150,GO:0016020,GO:0016192,GO:0016324,GO:0031225,GO:0044425,GO:0044459,GO:0044464,GO:0044699,GO:0044765,GO:0045056,GO:0051234,GO:0098589,GO:0098590
								AIPGENE7668	Swiss-Prot	sp|Q8CBH5|MFSD6_MOUSE	Major facilitator superfamily domain-containing protein 6 OS=Mus musculus GN=Mfsd6 PE=1 SV=1	GO:0002376,GO:0005575,GO:0006810,GO:0008150,GO:0009987,GO:0016020,GO:0016021,GO:0044425,GO:0044699,GO:0044763,GO:0044765,GO:0051234,GO:0055085
								AIPGENE7671	TrEMBL	tr|N6T251|N6T251_DENPD	Uncharacterized protein (Fragment) OS=Dendroctonus ponderosae GN=YQE_11673 PE=4 SV=1	GO:0003674,GO:0003676,GO:0003677,GO:0003824,GO:0004518,GO:0005488,GO:0005575,GO:0005639,GO:0006139,GO:0006725,GO:0006807,GO:0008150,GO:0008152,GO:0009987,GO:0016021,GO:0016787,GO:0016788,GO:0031301,GO:0034641,GO:0043170,GO:0044237,GO:0044238,GO:0044422,GO:0044424,GO:0044425,GO:0044428,GO:0044446,GO:0044453,GO:0044464,GO:0046483,GO:0071704,GO:0090304,GO:0090305,GO:0097159,GO:1901360,GO:1901363
								AIPGENE7673	TrEMBL	tr|Q7T271|Q7T271_PAROL	Reverse transcriptase-like protein OS=Paralichthys olivaceus PE=4 SV=1	GO:0003674,GO:0003676,GO:0003723,GO:0003824,GO:0003964,GO:0005488,GO:0006139,GO:0006259,GO:0006260,GO:0006278,GO:0006725,GO:0006807,GO:0008150,GO:0008152,GO:0009058,GO:0009059,GO:0009987,GO:0016740,GO:0016772,GO:0016779,GO:0034061,GO:0034641,GO:0034645,GO:0043170,GO:0044237,GO:0044238,GO:0044249,GO:0044260,GO:0046483,GO:0071704,GO:0090304,GO:0097159,GO:1901360,GO:1901363,GO:1901576
								AIPGENE7675	TrEMBL	tr|C3ZPP5|C3ZPP5_BRAFL	Putative uncharacterized protein OS=Branchiostoma floridae GN=BRAFLDRAFT_80149 PE=4 SV=1	GO:0003674,GO:0003676,GO:0005488,GO:0008270,GO:0043167,GO:0043169,GO:0046872,GO:0046914,GO:0097159,GO:1901363
								AIPGENE7683	Swiss-Prot	sp|O86236|Y132A_HAEIN	Uncharacterized transposase-like protein HI_1328.1 OS=Haemophilus influenzae (strain ATCC 51907 / DSM 11121 / KW20 / Rd) GN=HI_1328.1 PE=4 SV=1
								AIPGENE7684	Swiss-Prot	sp|Q96MY1|CT112_HUMAN	Uncharacterized protein C20orf112 OS=Homo sapiens GN=C20orf112 PE=1 SV=2	GO:0005575,GO:0005634,GO:0005737,GO:0043226,GO:0043227,GO:0043229,GO:0043231,GO:0044424,GO:0044464
								AIPGENE7685	Swiss-Prot	sp|Q96MY1|CT112_HUMAN	Uncharacterized protein C20orf112 OS=Homo sapiens GN=C20orf112 PE=1 SV=2	GO:0005575,GO:0005634,GO:0005737,GO:0043226,GO:0043227,GO:0043229,GO:0043231,GO:0044424,GO:0044464
								AIPGENE7689	TrEMBL	tr|W4ZHD9|W4ZHD9_STRPU	Uncharacterized protein OS=Strongylocentrotus purpuratus GN=Sp-PppL_160 PE=4 SV=1	GO:0003674,GO:0003676,GO:0005488,GO:0006139,GO:0006259,GO:0006725,GO:0006807,GO:0008150,GO:0008152,GO:0009987,GO:0015074,GO:0034641,GO:0043170,GO:0044237,GO:0044238,GO:0044260,GO:0046483,GO:0071704,GO:0090304,GO:0097159,GO:1901360,GO:1901363
	scaffold33size924377	140000	310000	170	-1.70467	0.284894	292	AIPGENE15780	Swiss-Prot	sp|P21589|5NTD_HUMAN	5'-nucleotidase OS=Homo sapiens GN=NT5E PE=1 SV=1	GO:0000166,GO:0003674,GO:0003824,GO:0005488,GO:0005575,GO:0005737,GO:0005886,GO:0006139,GO:0006144,GO:0006152,GO:0006163,GO:0006195,GO:0006196,GO:0006206,GO:0006213,GO:0006259,GO:0006725,GO:0006753,GO:0006793,GO:0006796,GO:0006807,GO:0008150,GO:0008152,GO:0008252,GO:0008253,GO:0009056,GO:0009058,GO:0009112,GO:0009116,GO:0009117,GO:0009119,GO:0009123,GO:0009125,GO:0009126,GO:0009128,GO:0009150,GO:…
								AIPGENE15782	Swiss-Prot	sp|Q90744|NAGAB_CHICK	Alpha-N-acetylgalactosaminidase OS=Gallus gallus GN=NAGA PE=1 SV=1	GO:0000323,GO:0003674,GO:0003824,GO:0004553,GO:0005575,GO:0005764,GO:0005773,GO:0005975,GO:0008150,GO:0008152,GO:0008456,GO:0015929,GO:0016787,GO:0016798,GO:0043226,GO:0043227,GO:0043229,GO:0043231,GO:0044238,GO:0044424,GO:0044444,GO:0044464,GO:0071704
								AIPGENE15790	Swiss-Prot	sp|Q9Y2G4|ANKR6_HUMAN	Ankyrin repeat domain-containing protein 6 OS=Homo sapiens GN=ANKRD6 PE=1 SV=3	GO:0005575,GO:0005634,GO:0005737,GO:0008150,GO:0009893,GO:0009966,GO:0009967,GO:0009968,GO:0010562,GO:0010646,GO:0010647,GO:0010648,GO:0019220,GO:0019222,GO:0023051,GO:0023056,GO:0023057,GO:0030111,GO:0030177,GO:0030178,GO:0031323,GO:0031325,GO:0032872,GO:0032874,GO:0042325,GO:0042327,GO:0043226,GO:0043227,GO:0043229,GO:0043231,GO:0043408,GO:0043410,GO:0044424,GO:0044464,GO:0045937,GO:0046328,GO:…
								AIPGENE15791	Swiss-Prot	sp|Q9NBX4|RTXE_DROME	Probable RNA-directed DNA polymerase from transposon X-element OS=Drosophila melanogaster GN=X-element\ORF2 PE=3 SV=1	GO:0003674,GO:0003676,GO:0003723,GO:0003824,GO:0003964,GO:0005488,GO:0005575,GO:0006139,GO:0006259,GO:0006260,GO:0006278,GO:0006310,GO:0006313,GO:0006725,GO:0006807,GO:0008150,GO:0008152,GO:0009058,GO:0009059,GO:0009987,GO:0016740,GO:0016772,GO:0016779,GO:0032196,GO:0034061,GO:0034641,GO:0034645,GO:0043170,GO:0044237,GO:0044238,GO:0044249,GO:0044260,GO:0044699,GO:0044710,GO:0044763,GO:0046483,GO:…
								AIPGENE15797	Swiss-Prot	sp|Q6GQ39|TM135_XENLA	Transmembrane protein 135 OS=Xenopus laevis GN=tmem135 PE=2 SV=1	GO:0005575,GO:0005777,GO:0016020,GO:0016021,GO:0042579,GO:0043226,GO:0043227,GO:0043229,GO:0043231,GO:0044424,GO:0044425,GO:0044444,GO:0044464
								AIPGENE15801	Swiss-Prot	sp|O95562|SFT2B_HUMAN	Vesicle transport protein SFT2B OS=Homo sapiens GN=SFT2D2 PE=1 SV=1	GO:0003674,GO:0005575,GO:0006810,GO:0008150,GO:0015031,GO:0016020,GO:0016021,GO:0016192,GO:0031982,GO:0031988,GO:0043226,GO:0043227,GO:0043230,GO:0044421,GO:0044425,GO:0045184,GO:0051234,GO:0065010,GO:0070062,GO:0071702
								AIPGENE15802	Swiss-Prot	sp|Q5U3Y5|SFT2A_RAT	Vesicle transport protein SFT2A OS=Rattus norvegicus GN=Sft2d1 PE=2 SV=1	GO:0005575,GO:0006810,GO:0008150,GO:0015031,GO:0016020,GO:0016021,GO:0016192,GO:0044425,GO:0045184,GO:0051234,GO:0071702
								AIPGENE15806	Swiss-Prot	sp|Q7ZTY4|RBBP7_DANRE	Histone-binding protein RBBP7 OS=Danio rerio GN=rbbp7 PE=2 SV=1	GO:0005575,GO:0005634,GO:0006139,GO:0006259,GO:0006260,GO:0006325,GO:0006351,GO:0006355,GO:0006725,GO:0006807,GO:0006996,GO:0008150,GO:0008152,GO:0009058,GO:0009059,GO:0009889,GO:0009987,GO:0010468,GO:0010556,GO:0016043,GO:0016070,GO:0016568,GO:0018130,GO:0019219,GO:0019222,GO:0019438,GO:0031323,GO:0031326,GO:0031519,GO:0032774,GO:0032991,GO:0034641,GO:0034645,GO:0034654,GO:0034708,GO:0035097,GO:…
								AIPGENE15808	nr	gi|156394310|ref|XP_001636769.1|	predicted protein [Nematostella vectensis] >gi|156223875|gb|EDO44706.1| predicted protein [Nematostella vectensis]
								AIPGENE15809	nr	gi|156394310|ref|XP_001636769.1|	predicted protein [Nematostella vectensis] >gi|156223875|gb|EDO44706.1| predicted protein [Nematostella vectensis]
								AIPGENE15812	Swiss-Prot	sp|Q24439|ATPO_DROME	ATP synthase subunit O, mitochondrial OS=Drosophila melanogaster GN=Oscp PE=2 SV=2	GO:0003674,GO:0003824,GO:0005215,GO:0005575,GO:0005739,GO:0005743,GO:0005811,GO:0006139,GO:0006163,GO:0006164,GO:0006725,GO:0006753,GO:0006754,GO:0006793,GO:0006796,GO:0006807,GO:0006810,GO:0006811,GO:0006812,GO:0006818,GO:0008150,GO:0008152,GO:0008324,GO:0009058,GO:0009116,GO:0009117,GO:0009119,GO:0009123,GO:0009124,GO:0009126,GO:0009127,GO:0009141,GO:0009142,GO:0009144,GO:0009145,GO:0009150,GO:…
								AIPGENE15824	no_hit
								AIPGENE15832	Swiss-Prot	sp|Q9IA05|FZD4_CHICK	Frizzled-4 OS=Gallus gallus GN=FZD4 PE=2 SV=1	GO:0000902,GO:0000904,GO:0001553,GO:0001568,GO:0001570,GO:0001932,GO:0001934,GO:0003008,GO:0003674,GO:0004871,GO:0004872,GO:0004888,GO:0004930,GO:0005488,GO:0005515,GO:0005575,GO:0005737,GO:0005886,GO:0005911,GO:0006355,GO:0006810,GO:0006869,GO:0007154,GO:0007155,GO:0007162,GO:0007165,GO:0007166,GO:0007186,GO:0007223,GO:0007275,GO:0007420,GO:0007600,GO:0007605,GO:0008150,GO:0009653,GO:0009889,GO:…
								AIPGENE15842	no_hit
								AIPGENE15845	Swiss-Prot	sp|Q90744|NAGAB_CHICK	Alpha-N-acetylgalactosaminidase OS=Gallus gallus GN=NAGA PE=1 SV=1	GO:0000323,GO:0003674,GO:0003824,GO:0004553,GO:0005575,GO:0005764,GO:0005773,GO:0005975,GO:0008150,GO:0008152,GO:0008456,GO:0015929,GO:0016787,GO:0016798,GO:0043226,GO:0043227,GO:0043229,GO:0043231,GO:0044238,GO:0044424,GO:0044444,GO:0044464,GO:0071704
								AIPGENE15849	Swiss-Prot	sp|Q9DEB5|FZ10A_XENLA	Frizzled-10-A OS=Xenopus laevis GN=fzd10-a PE=2 SV=1	GO:0003674,GO:0004871,GO:0004872,GO:0004888,GO:0004930,GO:0005575,GO:0005886,GO:0007165,GO:0007166,GO:0007186,GO:0007275,GO:0008150,GO:0009987,GO:0016020,GO:0016021,GO:0016055,GO:0032501,GO:0032502,GO:0038023,GO:0042813,GO:0044425,GO:0044464,GO:0044699,GO:0044707,GO:0044767,GO:0050789,GO:0050794,GO:0050896,GO:0051716,GO:0060089,GO:0065007
								AIPGENE15852	Swiss-Prot	sp|G3UZ78|ADGB_MOUSE	Androglobin OS=Mus musculus GN=Adgb PE=2 SV=1	GO:0003674,GO:0003824,GO:0004175,GO:0004197,GO:0004198,GO:0005488,GO:0005506,GO:0005575,GO:0005622,GO:0005737,GO:0006508,GO:0006810,GO:0008150,GO:0008152,GO:0008233,GO:0008234,GO:0015669,GO:0015671,GO:0016787,GO:0019538,GO:0019825,GO:0020037,GO:0043167,GO:0043169,GO:0043170,GO:0044238,GO:0044424,GO:0044464,GO:0044699,GO:0044765,GO:0046872,GO:0046906,GO:0046914,GO:0051234,GO:0070011,GO:0071704,GO:…
								AIPGENE15856	Swiss-Prot	sp|Q921W4|QORL1_MOUSE	Quinone oxidoreductase-like protein 1 OS=Mus musculus GN=Cryzl1 PE=2 SV=1	GO:0003674,GO:0003824,GO:0005488,GO:0005575,GO:0005829,GO:0008150,GO:0008152,GO:0008270,GO:0016491,GO:0043167,GO:0043169,GO:0044424,GO:0044444,GO:0044464,GO:0044699,GO:0044710,GO:0046872,GO:0046914,GO:0055114
	scaffold71size717949	270000	470000	200	-1.82898	0.314594	138.477	AIPGENE10416	Swiss-Prot	sp|Q1LZI2|S35F3_MOUSE	Solute carrier family 35 member F3 OS=Mus musculus GN=Slc35f3 PE=2 SV=1	GO:0003674,GO:0005575,GO:0006810,GO:0008150,GO:0016020,GO:0016021,GO:0044425,GO:0051234
								AIPGENE10423	Swiss-Prot	sp|Q9NZN5|ARHGC_HUMAN	Rho guanine nucleotide exchange factor 12 OS=Homo sapiens GN=ARHGEF12 PE=1 SV=1	GO:0001664,GO:0003674,GO:0005085,GO:0005088,GO:0005089,GO:0005096,GO:0005102,GO:0005488,GO:0005515,GO:0005575,GO:0005737,GO:0005829,GO:0006140,GO:0006928,GO:0007165,GO:0007166,GO:0007167,GO:0007169,GO:0007186,GO:0007264,GO:0007411,GO:0008047,GO:0008150,GO:0008277,GO:0009118,GO:0009894,GO:0009966,GO:0009968,GO:0009987,GO:0010033,GO:0010646,GO:0010648,GO:0010941,GO:0010942,GO:0016020,GO:0019219,GO:…
								AIPGENE10424	Swiss-Prot	sp|Q9NZN5|ARHGC_HUMAN	Rho guanine nucleotide exchange factor 12 OS=Homo sapiens GN=ARHGEF12 PE=1 SV=1	GO:0001664,GO:0003674,GO:0005085,GO:0005088,GO:0005089,GO:0005096,GO:0005102,GO:0005488,GO:0005515,GO:0005575,GO:0005737,GO:0005829,GO:0006140,GO:0006928,GO:0007165,GO:0007166,GO:0007167,GO:0007169,GO:0007186,GO:0007264,GO:0007411,GO:0008047,GO:0008150,GO:0008277,GO:0009118,GO:0009894,GO:0009966,GO:0009968,GO:0009987,GO:0010033,GO:0010646,GO:0010648,GO:0010941,GO:0010942,GO:0016020,GO:0019219,GO:…
								AIPGENE10425	Swiss-Prot	sp|Q9NZN5|ARHGC_HUMAN	Rho guanine nucleotide exchange factor 12 OS=Homo sapiens GN=ARHGEF12 PE=1 SV=1	GO:0001664,GO:0003674,GO:0005085,GO:0005088,GO:0005089,GO:0005096,GO:0005102,GO:0005488,GO:0005515,GO:0005575,GO:0005737,GO:0005829,GO:0006140,GO:0006928,GO:0007165,GO:0007166,GO:0007167,GO:0007169,GO:0007186,GO:0007264,GO:0007411,GO:0008047,GO:0008150,GO:0008277,GO:0009118,GO:0009894,GO:0009966,GO:0009968,GO:0009987,GO:0010033,GO:0010646,GO:0010648,GO:0010941,GO:0010942,GO:0016020,GO:0019219,GO:…
								AIPGENE10426	Swiss-Prot	sp|Q9NZN5|ARHGC_HUMAN	Rho guanine nucleotide exchange factor 12 OS=Homo sapiens GN=ARHGEF12 PE=1 SV=1	GO:0001664,GO:0003674,GO:0005085,GO:0005088,GO:0005089,GO:0005096,GO:0005102,GO:0005488,GO:0005515,GO:0005575,GO:0005737,GO:0005829,GO:0006140,GO:0006928,GO:0007165,GO:0007166,GO:0007167,GO:0007169,GO:0007186,GO:0007264,GO:0007411,GO:0008047,GO:0008150,GO:0008277,GO:0009118,GO:0009894,GO:0009966,GO:0009968,GO:0009987,GO:0010033,GO:0010646,GO:0010648,GO:0010941,GO:0010942,GO:0016020,GO:0019219,GO:…
								AIPGENE10427	Swiss-Prot	sp|Q9NZN5|ARHGC_HUMAN	Rho guanine nucleotide exchange factor 12 OS=Homo sapiens GN=ARHGEF12 PE=1 SV=1	GO:0001664,GO:0003674,GO:0005085,GO:0005088,GO:0005089,GO:0005096,GO:0005102,GO:0005488,GO:0005515,GO:0005575,GO:0005737,GO:0005829,GO:0006140,GO:0006928,GO:0007165,GO:0007166,GO:0007167,GO:0007169,GO:0007186,GO:0007264,GO:0007411,GO:0008047,GO:0008150,GO:0008277,GO:0009118,GO:0009894,GO:0009966,GO:0009968,GO:0009987,GO:0010033,GO:0010646,GO:0010648,GO:0010941,GO:0010942,GO:0016020,GO:0019219,GO:…
								AIPGENE10428	Swiss-Prot	sp|Q9NZN5|ARHGC_HUMAN	Rho guanine nucleotide exchange factor 12 OS=Homo sapiens GN=ARHGEF12 PE=1 SV=1	GO:0001664,GO:0003674,GO:0005085,GO:0005088,GO:0005089,GO:0005096,GO:0005102,GO:0005488,GO:0005515,GO:0005575,GO:0005737,GO:0005829,GO:0006140,GO:0006928,GO:0007165,GO:0007166,GO:0007167,GO:0007169,GO:0007186,GO:0007264,GO:0007411,GO:0008047,GO:0008150,GO:0008277,GO:0009118,GO:0009894,GO:0009966,GO:0009968,GO:0009987,GO:0010033,GO:0010646,GO:0010648,GO:0010941,GO:0010942,GO:0016020,GO:0019219,GO:…
								AIPGENE10429	Swiss-Prot	sp|Q8R4H2|ARHGC_MOUSE	Rho guanine nucleotide exchange factor 12 OS=Mus musculus GN=Arhgef12 PE=1 SV=2	GO:0003674,GO:0005085,GO:0005088,GO:0005089,GO:0005096,GO:0005488,GO:0005515,GO:0005575,GO:0005737,GO:0006140,GO:0007165,GO:0008047,GO:0008150,GO:0008277,GO:0009118,GO:0009894,GO:0009966,GO:0009968,GO:0009987,GO:0010646,GO:0010648,GO:0016020,GO:0019219,GO:0019220,GO:0019222,GO:0023021,GO:0023051,GO:0023057,GO:0030234,GO:0030695,GO:0030811,GO:0031323,GO:0031329,GO:0032318,GO:0032319,GO:0032320,GO:…
								AIPGENE10430	Swiss-Prot	sp|Q8R4H2|ARHGC_MOUSE	Rho guanine nucleotide exchange factor 12 OS=Mus musculus GN=Arhgef12 PE=1 SV=2	GO:0003674,GO:0005085,GO:0005088,GO:0005089,GO:0005096,GO:0005488,GO:0005515,GO:0005575,GO:0005737,GO:0006140,GO:0007165,GO:0008047,GO:0008150,GO:0008277,GO:0009118,GO:0009894,GO:0009966,GO:0009968,GO:0009987,GO:0010646,GO:0010648,GO:0016020,GO:0019219,GO:0019220,GO:0019222,GO:0023021,GO:0023051,GO:0023057,GO:0030234,GO:0030695,GO:0030811,GO:0031323,GO:0031329,GO:0032318,GO:0032319,GO:0032320,GO:…
								AIPGENE10431	Swiss-Prot	sp|Q9NZN5|ARHGC_HUMAN	Rho guanine nucleotide exchange factor 12 OS=Homo sapiens GN=ARHGEF12 PE=1 SV=1	GO:0001664,GO:0003674,GO:0005085,GO:0005088,GO:0005089,GO:0005096,GO:0005102,GO:0005488,GO:0005515,GO:0005575,GO:0005737,GO:0005829,GO:0006140,GO:0006928,GO:0007165,GO:0007166,GO:0007167,GO:0007169,GO:0007186,GO:0007264,GO:0007411,GO:0008047,GO:0008150,GO:0008277,GO:0009118,GO:0009894,GO:0009966,GO:0009968,GO:0009987,GO:0010033,GO:0010646,GO:0010648,GO:0010941,GO:0010942,GO:0016020,GO:0019219,GO:…
								AIPGENE10432	Swiss-Prot	sp|Q9NZN5|ARHGC_HUMAN	Rho guanine nucleotide exchange factor 12 OS=Homo sapiens GN=ARHGEF12 PE=1 SV=1	GO:0001664,GO:0003674,GO:0005085,GO:0005088,GO:0005089,GO:0005096,GO:0005102,GO:0005488,GO:0005515,GO:0005575,GO:0005737,GO:0005829,GO:0006140,GO:0006928,GO:0007165,GO:0007166,GO:0007167,GO:0007169,GO:0007186,GO:0007264,GO:0007411,GO:0008047,GO:0008150,GO:0008277,GO:0009118,GO:0009894,GO:0009966,GO:0009968,GO:0009987,GO:0010033,GO:0010646,GO:0010648,GO:0010941,GO:0010942,GO:0016020,GO:0019219,GO:…
								AIPGENE10433	Swiss-Prot	sp|Q9NZN5|ARHGC_HUMAN	Rho guanine nucleotide exchange factor 12 OS=Homo sapiens GN=ARHGEF12 PE=1 SV=1	GO:0001664,GO:0003674,GO:0005085,GO:0005088,GO:0005089,GO:0005096,GO:0005102,GO:0005488,GO:0005515,GO:0005575,GO:0005737,GO:0005829,GO:0006140,GO:0006928,GO:0007165,GO:0007166,GO:0007167,GO:0007169,GO:0007186,GO:0007264,GO:0007411,GO:0008047,GO:0008150,GO:0008277,GO:0009118,GO:0009894,GO:0009966,GO:0009968,GO:0009987,GO:0010033,GO:0010646,GO:0010648,GO:0010941,GO:0010942,GO:0016020,GO:0019219,GO:…
								AIPGENE10434	Swiss-Prot	sp|Q9NZN5|ARHGC_HUMAN	Rho guanine nucleotide exchange factor 12 OS=Homo sapiens GN=ARHGEF12 PE=1 SV=1	GO:0001664,GO:0003674,GO:0005085,GO:0005088,GO:0005089,GO:0005096,GO:0005102,GO:0005488,GO:0005515,GO:0005575,GO:0005737,GO:0005829,GO:0006140,GO:0006928,GO:0007165,GO:0007166,GO:0007167,GO:0007169,GO:0007186,GO:0007264,GO:0007411,GO:0008047,GO:0008150,GO:0008277,GO:0009118,GO:0009894,GO:0009966,GO:0009968,GO:0009987,GO:0010033,GO:0010646,GO:0010648,GO:0010941,GO:0010942,GO:0016020,GO:0019219,GO:…
								AIPGENE10435	Swiss-Prot	sp|Q9NZN5|ARHGC_HUMAN	Rho guanine nucleotide exchange factor 12 OS=Homo sapiens GN=ARHGEF12 PE=1 SV=1	GO:0001664,GO:0003674,GO:0005085,GO:0005088,GO:0005089,GO:0005096,GO:0005102,GO:0005488,GO:0005515,GO:0005575,GO:0005737,GO:0005829,GO:0006140,GO:0006928,GO:0007165,GO:0007166,GO:0007167,GO:0007169,GO:0007186,GO:0007264,GO:0007411,GO:0008047,GO:0008150,GO:0008277,GO:0009118,GO:0009894,GO:0009966,GO:0009968,GO:0009987,GO:0010033,GO:0010646,GO:0010648,GO:0010941,GO:0010942,GO:0016020,GO:0019219,GO:…
								AIPGENE10436	Swiss-Prot	sp|Q9NZN5|ARHGC_HUMAN	Rho guanine nucleotide exchange factor 12 OS=Homo sapiens GN=ARHGEF12 PE=1 SV=1	GO:0001664,GO:0003674,GO:0005085,GO:0005088,GO:0005089,GO:0005096,GO:0005102,GO:0005488,GO:0005515,GO:0005575,GO:0005737,GO:0005829,GO:0006140,GO:0006928,GO:0007165,GO:0007166,GO:0007167,GO:0007169,GO:0007186,GO:0007264,GO:0007411,GO:0008047,GO:0008150,GO:0008277,GO:0009118,GO:0009894,GO:0009966,GO:0009968,GO:0009987,GO:0010033,GO:0010646,GO:0010648,GO:0010941,GO:0010942,GO:0016020,GO:0019219,GO:…
								AIPGENE10437	Swiss-Prot	sp|Q9NZN5|ARHGC_HUMAN	Rho guanine nucleotide exchange factor 12 OS=Homo sapiens GN=ARHGEF12 PE=1 SV=1	GO:0001664,GO:0003674,GO:0005085,GO:0005088,GO:0005089,GO:0005096,GO:0005102,GO:0005488,GO:0005515,GO:0005575,GO:0005737,GO:0005829,GO:0006140,GO:0006928,GO:0007165,GO:0007166,GO:0007167,GO:0007169,GO:0007186,GO:0007264,GO:0007411,GO:0008047,GO:0008150,GO:0008277,GO:0009118,GO:0009894,GO:0009966,GO:0009968,GO:0009987,GO:0010033,GO:0010646,GO:0010648,GO:0010941,GO:0010942,GO:0016020,GO:0019219,GO:…
								AIPGENE10438	Swiss-Prot	sp|Q9NZN5|ARHGC_HUMAN	Rho guanine nucleotide exchange factor 12 OS=Homo sapiens GN=ARHGEF12 PE=1 SV=1	GO:0001664,GO:0003674,GO:0005085,GO:0005088,GO:0005089,GO:0005096,GO:0005102,GO:0005488,GO:0005515,GO:0005575,GO:0005737,GO:0005829,GO:0006140,GO:0006928,GO:0007165,GO:0007166,GO:0007167,GO:0007169,GO:0007186,GO:0007264,GO:0007411,GO:0008047,GO:0008150,GO:0008277,GO:0009118,GO:0009894,GO:0009966,GO:0009968,GO:0009987,GO:0010033,GO:0010646,GO:0010648,GO:0010941,GO:0010942,GO:0016020,GO:0019219,GO:…
								AIPGENE10439	Swiss-Prot	sp|Q9NZN5|ARHGC_HUMAN	Rho guanine nucleotide exchange factor 12 OS=Homo sapiens GN=ARHGEF12 PE=1 SV=1	GO:0001664,GO:0003674,GO:0005085,GO:0005088,GO:0005089,GO:0005096,GO:0005102,GO:0005488,GO:0005515,GO:0005575,GO:0005737,GO:0005829,GO:0006140,GO:0006928,GO:0007165,GO:0007166,GO:0007167,GO:0007169,GO:0007186,GO:0007264,GO:0007411,GO:0008047,GO:0008150,GO:0008277,GO:0009118,GO:0009894,GO:0009966,GO:0009968,GO:0009987,GO:0010033,GO:0010646,GO:0010648,GO:0010941,GO:0010942,GO:0016020,GO:0019219,GO:…
								AIPGENE10440	Swiss-Prot	sp|Q9NZN5|ARHGC_HUMAN	Rho guanine nucleotide exchange factor 12 OS=Homo sapiens GN=ARHGEF12 PE=1 SV=1	GO:0001664,GO:0003674,GO:0005085,GO:0005088,GO:0005089,GO:0005096,GO:0005102,GO:0005488,GO:0005515,GO:0005575,GO:0005737,GO:0005829,GO:0006140,GO:0006928,GO:0007165,GO:0007166,GO:0007167,GO:0007169,GO:0007186,GO:0007264,GO:0007411,GO:0008047,GO:0008150,GO:0008277,GO:0009118,GO:0009894,GO:0009966,GO:0009968,GO:0009987,GO:0010033,GO:0010646,GO:0010648,GO:0010941,GO:0010942,GO:0016020,GO:0019219,GO:…
								AIPGENE10441	Swiss-Prot	sp|Q8R4H2|ARHGC_MOUSE	Rho guanine nucleotide exchange factor 12 OS=Mus musculus GN=Arhgef12 PE=1 SV=2	GO:0003674,GO:0005085,GO:0005088,GO:0005089,GO:0005096,GO:0005488,GO:0005515,GO:0005575,GO:0005737,GO:0006140,GO:0007165,GO:0008047,GO:0008150,GO:0008277,GO:0009118,GO:0009894,GO:0009966,GO:0009968,GO:0009987,GO:0010646,GO:0010648,GO:0016020,GO:0019219,GO:0019220,GO:0019222,GO:0023021,GO:0023051,GO:0023057,GO:0030234,GO:0030695,GO:0030811,GO:0031323,GO:0031329,GO:0032318,GO:0032319,GO:0032320,GO:…
								AIPGENE10442	Swiss-Prot	sp|Q9NZN5|ARHGC_HUMAN	Rho guanine nucleotide exchange factor 12 OS=Homo sapiens GN=ARHGEF12 PE=1 SV=1	GO:0001664,GO:0003674,GO:0005085,GO:0005088,GO:0005089,GO:0005096,GO:0005102,GO:0005488,GO:0005515,GO:0005575,GO:0005737,GO:0005829,GO:0006140,GO:0006928,GO:0007165,GO:0007166,GO:0007167,GO:0007169,GO:0007186,GO:0007264,GO:0007411,GO:0008047,GO:0008150,GO:0008277,GO:0009118,GO:0009894,GO:0009966,GO:0009968,GO:0009987,GO:0010033,GO:0010646,GO:0010648,GO:0010941,GO:0010942,GO:0016020,GO:0019219,GO:…
								AIPGENE10443	Swiss-Prot	sp|Q9NZN5|ARHGC_HUMAN	Rho guanine nucleotide exchange factor 12 OS=Homo sapiens GN=ARHGEF12 PE=1 SV=1	GO:0001664,GO:0003674,GO:0005085,GO:0005088,GO:0005089,GO:0005096,GO:0005102,GO:0005488,GO:0005515,GO:0005575,GO:0005737,GO:0005829,GO:0006140,GO:0006928,GO:0007165,GO:0007166,GO:0007167,GO:0007169,GO:0007186,GO:0007264,GO:0007411,GO:0008047,GO:0008150,GO:0008277,GO:0009118,GO:0009894,GO:0009966,GO:0009968,GO:0009987,GO:0010033,GO:0010646,GO:0010648,GO:0010941,GO:0010942,GO:0016020,GO:0019219,GO:…
								AIPGENE10444	Swiss-Prot	sp|Q8R4H2|ARHGC_MOUSE	Rho guanine nucleotide exchange factor 12 OS=Mus musculus GN=Arhgef12 PE=1 SV=2	GO:0003674,GO:0005085,GO:0005088,GO:0005089,GO:0005096,GO:0005488,GO:0005515,GO:0005575,GO:0005737,GO:0006140,GO:0007165,GO:0008047,GO:0008150,GO:0008277,GO:0009118,GO:0009894,GO:0009966,GO:0009968,GO:0009987,GO:0010646,GO:0010648,GO:0016020,GO:0019219,GO:0019220,GO:0019222,GO:0023021,GO:0023051,GO:0023057,GO:0030234,GO:0030695,GO:0030811,GO:0031323,GO:0031329,GO:0032318,GO:0032319,GO:0032320,GO:…
								AIPGENE10445	Swiss-Prot	sp|Q9NZN5|ARHGC_HUMAN	Rho guanine nucleotide exchange factor 12 OS=Homo sapiens GN=ARHGEF12 PE=1 SV=1	GO:0001664,GO:0003674,GO:0005085,GO:0005088,GO:0005089,GO:0005096,GO:0005102,GO:0005488,GO:0005515,GO:0005575,GO:0005737,GO:0005829,GO:0006140,GO:0006928,GO:0007165,GO:0007166,GO:0007167,GO:0007169,GO:0007186,GO:0007264,GO:0007411,GO:0008047,GO:0008150,GO:0008277,GO:0009118,GO:0009894,GO:0009966,GO:0009968,GO:0009987,GO:0010033,GO:0010646,GO:0010648,GO:0010941,GO:0010942,GO:0016020,GO:0019219,GO:…
								AIPGENE10446	Swiss-Prot	sp|Q9NZN5|ARHGC_HUMAN	Rho guanine nucleotide exchange factor 12 OS=Homo sapiens GN=ARHGEF12 PE=1 SV=1	GO:0001664,GO:0003674,GO:0005085,GO:0005088,GO:0005089,GO:0005096,GO:0005102,GO:0005488,GO:0005515,GO:0005575,GO:0005737,GO:0005829,GO:0006140,GO:0006928,GO:0007165,GO:0007166,GO:0007167,GO:0007169,GO:0007186,GO:0007264,GO:0007411,GO:0008047,GO:0008150,GO:0008277,GO:0009118,GO:0009894,GO:0009966,GO:0009968,GO:0009987,GO:0010033,GO:0010646,GO:0010648,GO:0010941,GO:0010942,GO:0016020,GO:0019219,GO:…
								AIPGENE10447	Swiss-Prot	sp|Q9NZN5|ARHGC_HUMAN	Rho guanine nucleotide exchange factor 12 OS=Homo sapiens GN=ARHGEF12 PE=1 SV=1	GO:0001664,GO:0003674,GO:0005085,GO:0005088,GO:0005089,GO:0005096,GO:0005102,GO:0005488,GO:0005515,GO:0005575,GO:0005737,GO:0005829,GO:0006140,GO:0006928,GO:0007165,GO:0007166,GO:0007167,GO:0007169,GO:0007186,GO:0007264,GO:0007411,GO:0008047,GO:0008150,GO:0008277,GO:0009118,GO:0009894,GO:0009966,GO:0009968,GO:0009987,GO:0010033,GO:0010646,GO:0010648,GO:0010941,GO:0010942,GO:0016020,GO:0019219,GO:…
								AIPGENE10448	Swiss-Prot	sp|Q9NZN5|ARHGC_HUMAN	Rho guanine nucleotide exchange factor 12 OS=Homo sapiens GN=ARHGEF12 PE=1 SV=1	GO:0001664,GO:0003674,GO:0005085,GO:0005088,GO:0005089,GO:0005096,GO:0005102,GO:0005488,GO:0005515,GO:0005575,GO:0005737,GO:0005829,GO:0006140,GO:0006928,GO:0007165,GO:0007166,GO:0007167,GO:0007169,GO:0007186,GO:0007264,GO:0007411,GO:0008047,GO:0008150,GO:0008277,GO:0009118,GO:0009894,GO:0009966,GO:0009968,GO:0009987,GO:0010033,GO:0010646,GO:0010648,GO:0010941,GO:0010942,GO:0016020,GO:0019219,GO:…
								AIPGENE10449	Swiss-Prot	sp|Q9NZN5|ARHGC_HUMAN	Rho guanine nucleotide exchange factor 12 OS=Homo sapiens GN=ARHGEF12 PE=1 SV=1	GO:0001664,GO:0003674,GO:0005085,GO:0005088,GO:0005089,GO:0005096,GO:0005102,GO:0005488,GO:0005515,GO:0005575,GO:0005737,GO:0005829,GO:0006140,GO:0006928,GO:0007165,GO:0007166,GO:0007167,GO:0007169,GO:0007186,GO:0007264,GO:0007411,GO:0008047,GO:0008150,GO:0008277,GO:0009118,GO:0009894,GO:0009966,GO:0009968,GO:0009987,GO:0010033,GO:0010646,GO:0010648,GO:0010941,GO:0010942,GO:0016020,GO:0019219,GO:…
								AIPGENE10450	Swiss-Prot	sp|Q9NZN5|ARHGC_HUMAN	Rho guanine nucleotide exchange factor 12 OS=Homo sapiens GN=ARHGEF12 PE=1 SV=1	GO:0001664,GO:0003674,GO:0005085,GO:0005088,GO:0005089,GO:0005096,GO:0005102,GO:0005488,GO:0005515,GO:0005575,GO:0005737,GO:0005829,GO:0006140,GO:0006928,GO:0007165,GO:0007166,GO:0007167,GO:0007169,GO:0007186,GO:0007264,GO:0007411,GO:0008047,GO:0008150,GO:0008277,GO:0009118,GO:0009894,GO:0009966,GO:0009968,GO:0009987,GO:0010033,GO:0010646,GO:0010648,GO:0010941,GO:0010942,GO:0016020,GO:0019219,GO:…
								AIPGENE10451	Swiss-Prot	sp|Q9NZN5|ARHGC_HUMAN	Rho guanine nucleotide exchange factor 12 OS=Homo sapiens GN=ARHGEF12 PE=1 SV=1	GO:0001664,GO:0003674,GO:0005085,GO:0005088,GO:0005089,GO:0005096,GO:0005102,GO:0005488,GO:0005515,GO:0005575,GO:0005737,GO:0005829,GO:0006140,GO:0006928,GO:0007165,GO:0007166,GO:0007167,GO:0007169,GO:0007186,GO:0007264,GO:0007411,GO:0008047,GO:0008150,GO:0008277,GO:0009118,GO:0009894,GO:0009966,GO:0009968,GO:0009987,GO:0010033,GO:0010646,GO:0010648,GO:0010941,GO:0010942,GO:0016020,GO:0019219,GO:…
								AIPGENE10452	Swiss-Prot	sp|Q9NZN5|ARHGC_HUMAN	Rho guanine nucleotide exchange factor 12 OS=Homo sapiens GN=ARHGEF12 PE=1 SV=1	GO:0001664,GO:0003674,GO:0005085,GO:0005088,GO:0005089,GO:0005096,GO:0005102,GO:0005488,GO:0005515,GO:0005575,GO:0005737,GO:0005829,GO:0006140,GO:0006928,GO:0007165,GO:0007166,GO:0007167,GO:0007169,GO:0007186,GO:0007264,GO:0007411,GO:0008047,GO:0008150,GO:0008277,GO:0009118,GO:0009894,GO:0009966,GO:0009968,GO:0009987,GO:0010033,GO:0010646,GO:0010648,GO:0010941,GO:0010942,GO:0016020,GO:0019219,GO:…
								AIPGENE10453	Swiss-Prot	sp|Q9NZN5|ARHGC_HUMAN	Rho guanine nucleotide exchange factor 12 OS=Homo sapiens GN=ARHGEF12 PE=1 SV=1	GO:0001664,GO:0003674,GO:0005085,GO:0005088,GO:0005089,GO:0005096,GO:0005102,GO:0005488,GO:0005515,GO:0005575,GO:0005737,GO:0005829,GO:0006140,GO:0006928,GO:0007165,GO:0007166,GO:0007167,GO:0007169,GO:0007186,GO:0007264,GO:0007411,GO:0008047,GO:0008150,GO:0008277,GO:0009118,GO:0009894,GO:0009966,GO:0009968,GO:0009987,GO:0010033,GO:0010646,GO:0010648,GO:0010941,GO:0010942,GO:0016020,GO:0019219,GO:…
								AIPGENE10454	Swiss-Prot	sp|Q9NZN5|ARHGC_HUMAN	Rho guanine nucleotide exchange factor 12 OS=Homo sapiens GN=ARHGEF12 PE=1 SV=1	GO:0001664,GO:0003674,GO:0005085,GO:0005088,GO:0005089,GO:0005096,GO:0005102,GO:0005488,GO:0005515,GO:0005575,GO:0005737,GO:0005829,GO:0006140,GO:0006928,GO:0007165,GO:0007166,GO:0007167,GO:0007169,GO:0007186,GO:0007264,GO:0007411,GO:0008047,GO:0008150,GO:0008277,GO:0009118,GO:0009894,GO:0009966,GO:0009968,GO:0009987,GO:0010033,GO:0010646,GO:0010648,GO:0010941,GO:0010942,GO:0016020,GO:0019219,GO:…
								AIPGENE10455	Swiss-Prot	sp|Q9NZN5|ARHGC_HUMAN	Rho guanine nucleotide exchange factor 12 OS=Homo sapiens GN=ARHGEF12 PE=1 SV=1	GO:0001664,GO:0003674,GO:0005085,GO:0005088,GO:0005089,GO:0005096,GO:0005102,GO:0005488,GO:0005515,GO:0005575,GO:0005737,GO:0005829,GO:0006140,GO:0006928,GO:0007165,GO:0007166,GO:0007167,GO:0007169,GO:0007186,GO:0007264,GO:0007411,GO:0008047,GO:0008150,GO:0008277,GO:0009118,GO:0009894,GO:0009966,GO:0009968,GO:0009987,GO:0010033,GO:0010646,GO:0010648,GO:0010941,GO:0010942,GO:0016020,GO:0019219,GO:…
								AIPGENE10456	Swiss-Prot	sp|Q9NZN5|ARHGC_HUMAN	Rho guanine nucleotide exchange factor 12 OS=Homo sapiens GN=ARHGEF12 PE=1 SV=1	GO:0001664,GO:0003674,GO:0005085,GO:0005088,GO:0005089,GO:0005096,GO:0005102,GO:0005488,GO:0005515,GO:0005575,GO:0005737,GO:0005829,GO:0006140,GO:0006928,GO:0007165,GO:0007166,GO:0007167,GO:0007169,GO:0007186,GO:0007264,GO:0007411,GO:0008047,GO:0008150,GO:0008277,GO:0009118,GO:0009894,GO:0009966,GO:0009968,GO:0009987,GO:0010033,GO:0010646,GO:0010648,GO:0010941,GO:0010942,GO:0016020,GO:0019219,GO:…
								AIPGENE10457	Swiss-Prot	sp|Q9NZN5|ARHGC_HUMAN	Rho guanine nucleotide exchange factor 12 OS=Homo sapiens GN=ARHGEF12 PE=1 SV=1	GO:0001664,GO:0003674,GO:0005085,GO:0005088,GO:0005089,GO:0005096,GO:0005102,GO:0005488,GO:0005515,GO:0005575,GO:0005737,GO:0005829,GO:0006140,GO:0006928,GO:0007165,GO:0007166,GO:0007167,GO:0007169,GO:0007186,GO:0007264,GO:0007411,GO:0008047,GO:0008150,GO:0008277,GO:0009118,GO:0009894,GO:0009966,GO:0009968,GO:0009987,GO:0010033,GO:0010646,GO:0010648,GO:0010941,GO:0010942,GO:0016020,GO:0019219,GO:…
								AIPGENE10458	Swiss-Prot	sp|Q9NZN5|ARHGC_HUMAN	Rho guanine nucleotide exchange factor 12 OS=Homo sapiens GN=ARHGEF12 PE=1 SV=1	GO:0001664,GO:0003674,GO:0005085,GO:0005088,GO:0005089,GO:0005096,GO:0005102,GO:0005488,GO:0005515,GO:0005575,GO:0005737,GO:0005829,GO:0006140,GO:0006928,GO:0007165,GO:0007166,GO:0007167,GO:0007169,GO:0007186,GO:0007264,GO:0007411,GO:0008047,GO:0008150,GO:0008277,GO:0009118,GO:0009894,GO:0009966,GO:0009968,GO:0009987,GO:0010033,GO:0010646,GO:0010648,GO:0010941,GO:0010942,GO:0016020,GO:0019219,GO:…
								AIPGENE10459	Swiss-Prot	sp|Q9NZN5|ARHGC_HUMAN	Rho guanine nucleotide exchange factor 12 OS=Homo sapiens GN=ARHGEF12 PE=1 SV=1	GO:0001664,GO:0003674,GO:0005085,GO:0005088,GO:0005089,GO:0005096,GO:0005102,GO:0005488,GO:0005515,GO:0005575,GO:0005737,GO:0005829,GO:0006140,GO:0006928,GO:0007165,GO:0007166,GO:0007167,GO:0007169,GO:0007186,GO:0007264,GO:0007411,GO:0008047,GO:0008150,GO:0008277,GO:0009118,GO:0009894,GO:0009966,GO:0009968,GO:0009987,GO:0010033,GO:0010646,GO:0010648,GO:0010941,GO:0010942,GO:0016020,GO:0019219,GO:…
								AIPGENE10460	Swiss-Prot	sp|Q9NZN5|ARHGC_HUMAN	Rho guanine nucleotide exchange factor 12 OS=Homo sapiens GN=ARHGEF12 PE=1 SV=1	GO:0001664,GO:0003674,GO:0005085,GO:0005088,GO:0005089,GO:0005096,GO:0005102,GO:0005488,GO:0005515,GO:0005575,GO:0005737,GO:0005829,GO:0006140,GO:0006928,GO:0007165,GO:0007166,GO:0007167,GO:0007169,GO:0007186,GO:0007264,GO:0007411,GO:0008047,GO:0008150,GO:0008277,GO:0009118,GO:0009894,GO:0009966,GO:0009968,GO:0009987,GO:0010033,GO:0010646,GO:0010648,GO:0010941,GO:0010942,GO:0016020,GO:0019219,GO:…
								AIPGENE10461	Swiss-Prot	sp|Q9NZN5|ARHGC_HUMAN	Rho guanine nucleotide exchange factor 12 OS=Homo sapiens GN=ARHGEF12 PE=1 SV=1	GO:0001664,GO:0003674,GO:0005085,GO:0005088,GO:0005089,GO:0005096,GO:0005102,GO:0005488,GO:0005515,GO:0005575,GO:0005737,GO:0005829,GO:0006140,GO:0006928,GO:0007165,GO:0007166,GO:0007167,GO:0007169,GO:0007186,GO:0007264,GO:0007411,GO:0008047,GO:0008150,GO:0008277,GO:0009118,GO:0009894,GO:0009966,GO:0009968,GO:0009987,GO:0010033,GO:0010646,GO:0010648,GO:0010941,GO:0010942,GO:0016020,GO:0019219,GO:…
								AIPGENE10462	Swiss-Prot	sp|Q9NZN5|ARHGC_HUMAN	Rho guanine nucleotide exchange factor 12 OS=Homo sapiens GN=ARHGEF12 PE=1 SV=1	GO:0001664,GO:0003674,GO:0005085,GO:0005088,GO:0005089,GO:0005096,GO:0005102,GO:0005488,GO:0005515,GO:0005575,GO:0005737,GO:0005829,GO:0006140,GO:0006928,GO:0007165,GO:0007166,GO:0007167,GO:0007169,GO:0007186,GO:0007264,GO:0007411,GO:0008047,GO:0008150,GO:0008277,GO:0009118,GO:0009894,GO:0009966,GO:0009968,GO:0009987,GO:0010033,GO:0010646,GO:0010648,GO:0010941,GO:0010942,GO:0016020,GO:0019219,GO:…
								AIPGENE10463	Swiss-Prot	sp|Q9NZN5|ARHGC_HUMAN	Rho guanine nucleotide exchange factor 12 OS=Homo sapiens GN=ARHGEF12 PE=1 SV=1	GO:0001664,GO:0003674,GO:0005085,GO:0005088,GO:0005089,GO:0005096,GO:0005102,GO:0005488,GO:0005515,GO:0005575,GO:0005737,GO:0005829,GO:0006140,GO:0006928,GO:0007165,GO:0007166,GO:0007167,GO:0007169,GO:0007186,GO:0007264,GO:0007411,GO:0008047,GO:0008150,GO:0008277,GO:0009118,GO:0009894,GO:0009966,GO:0009968,GO:0009987,GO:0010033,GO:0010646,GO:0010648,GO:0010941,GO:0010942,GO:0016020,GO:0019219,GO:…
								AIPGENE10464	Swiss-Prot	sp|Q9NZN5|ARHGC_HUMAN	Rho guanine nucleotide exchange factor 12 OS=Homo sapiens GN=ARHGEF12 PE=1 SV=1	GO:0001664,GO:0003674,GO:0005085,GO:0005088,GO:0005089,GO:0005096,GO:0005102,GO:0005488,GO:0005515,GO:0005575,GO:0005737,GO:0005829,GO:0006140,GO:0006928,GO:0007165,GO:0007166,GO:0007167,GO:0007169,GO:0007186,GO:0007264,GO:0007411,GO:0008047,GO:0008150,GO:0008277,GO:0009118,GO:0009894,GO:0009966,GO:0009968,GO:0009987,GO:0010033,GO:0010646,GO:0010648,GO:0010941,GO:0010942,GO:0016020,GO:0019219,GO:…
								AIPGENE10465	Swiss-Prot	sp|Q9NZN5|ARHGC_HUMAN	Rho guanine nucleotide exchange factor 12 OS=Homo sapiens GN=ARHGEF12 PE=1 SV=1	GO:0001664,GO:0003674,GO:0005085,GO:0005088,GO:0005089,GO:0005096,GO:0005102,GO:0005488,GO:0005515,GO:0005575,GO:0005737,GO:0005829,GO:0006140,GO:0006928,GO:0007165,GO:0007166,GO:0007167,GO:0007169,GO:0007186,GO:0007264,GO:0007411,GO:0008047,GO:0008150,GO:0008277,GO:0009118,GO:0009894,GO:0009966,GO:0009968,GO:0009987,GO:0010033,GO:0010646,GO:0010648,GO:0010941,GO:0010942,GO:0016020,GO:0019219,GO:…
								AIPGENE10466	Swiss-Prot	sp|Q8R4H2|ARHGC_MOUSE	Rho guanine nucleotide exchange factor 12 OS=Mus musculus GN=Arhgef12 PE=1 SV=2	GO:0003674,GO:0005085,GO:0005088,GO:0005089,GO:0005096,GO:0005488,GO:0005515,GO:0005575,GO:0005737,GO:0006140,GO:0007165,GO:0008047,GO:0008150,GO:0008277,GO:0009118,GO:0009894,GO:0009966,GO:0009968,GO:0009987,GO:0010646,GO:0010648,GO:0016020,GO:0019219,GO:0019220,GO:0019222,GO:0023021,GO:0023051,GO:0023057,GO:0030234,GO:0030695,GO:0030811,GO:0031323,GO:0031329,GO:0032318,GO:0032319,GO:0032320,GO:…
								AIPGENE10467	Swiss-Prot	sp|Q9NZN5|ARHGC_HUMAN	Rho guanine nucleotide exchange factor 12 OS=Homo sapiens GN=ARHGEF12 PE=1 SV=1	GO:0001664,GO:0003674,GO:0005085,GO:0005088,GO:0005089,GO:0005096,GO:0005102,GO:0005488,GO:0005515,GO:0005575,GO:0005737,GO:0005829,GO:0006140,GO:0006928,GO:0007165,GO:0007166,GO:0007167,GO:0007169,GO:0007186,GO:0007264,GO:0007411,GO:0008047,GO:0008150,GO:0008277,GO:0009118,GO:0009894,GO:0009966,GO:0009968,GO:0009987,GO:0010033,GO:0010646,GO:0010648,GO:0010941,GO:0010942,GO:0016020,GO:0019219,GO:…
								AIPGENE10468	Swiss-Prot	sp|Q9NZN5|ARHGC_HUMAN	Rho guanine nucleotide exchange factor 12 OS=Homo sapiens GN=ARHGEF12 PE=1 SV=1	GO:0001664,GO:0003674,GO:0005085,GO:0005088,GO:0005089,GO:0005096,GO:0005102,GO:0005488,GO:0005515,GO:0005575,GO:0005737,GO:0005829,GO:0006140,GO:0006928,GO:0007165,GO:0007166,GO:0007167,GO:0007169,GO:0007186,GO:0007264,GO:0007411,GO:0008047,GO:0008150,GO:0008277,GO:0009118,GO:0009894,GO:0009966,GO:0009968,GO:0009987,GO:0010033,GO:0010646,GO:0010648,GO:0010941,GO:0010942,GO:0016020,GO:0019219,GO:…
								AIPGENE10469	Swiss-Prot	sp|Q9NZN5|ARHGC_HUMAN	Rho guanine nucleotide exchange factor 12 OS=Homo sapiens GN=ARHGEF12 PE=1 SV=1	GO:0001664,GO:0003674,GO:0005085,GO:0005088,GO:0005089,GO:0005096,GO:0005102,GO:0005488,GO:0005515,GO:0005575,GO:0005737,GO:0005829,GO:0006140,GO:0006928,GO:0007165,GO:0007166,GO:0007167,GO:0007169,GO:0007186,GO:0007264,GO:0007411,GO:0008047,GO:0008150,GO:0008277,GO:0009118,GO:0009894,GO:0009966,GO:0009968,GO:0009987,GO:0010033,GO:0010646,GO:0010648,GO:0010941,GO:0010942,GO:0016020,GO:0019219,GO:…
								AIPGENE10470	Swiss-Prot	sp|Q9NZN5|ARHGC_HUMAN	Rho guanine nucleotide exchange factor 12 OS=Homo sapiens GN=ARHGEF12 PE=1 SV=1	GO:0001664,GO:0003674,GO:0005085,GO:0005088,GO:0005089,GO:0005096,GO:0005102,GO:0005488,GO:0005515,GO:0005575,GO:0005737,GO:0005829,GO:0006140,GO:0006928,GO:0007165,GO:0007166,GO:0007167,GO:0007169,GO:0007186,GO:0007264,GO:0007411,GO:0008047,GO:0008150,GO:0008277,GO:0009118,GO:0009894,GO:0009966,GO:0009968,GO:0009987,GO:0010033,GO:0010646,GO:0010648,GO:0010941,GO:0010942,GO:0016020,GO:0019219,GO:…
								AIPGENE10471	Swiss-Prot	sp|Q9NZN5|ARHGC_HUMAN	Rho guanine nucleotide exchange factor 12 OS=Homo sapiens GN=ARHGEF12 PE=1 SV=1	GO:0001664,GO:0003674,GO:0005085,GO:0005088,GO:0005089,GO:0005096,GO:0005102,GO:0005488,GO:0005515,GO:0005575,GO:0005737,GO:0005829,GO:0006140,GO:0006928,GO:0007165,GO:0007166,GO:0007167,GO:0007169,GO:0007186,GO:0007264,GO:0007411,GO:0008047,GO:0008150,GO:0008277,GO:0009118,GO:0009894,GO:0009966,GO:0009968,GO:0009987,GO:0010033,GO:0010646,GO:0010648,GO:0010941,GO:0010942,GO:0016020,GO:0019219,GO:…
								AIPGENE10472	Swiss-Prot	sp|Q9NZN5|ARHGC_HUMAN	Rho guanine nucleotide exchange factor 12 OS=Homo sapiens GN=ARHGEF12 PE=1 SV=1	GO:0001664,GO:0003674,GO:0005085,GO:0005088,GO:0005089,GO:0005096,GO:0005102,GO:0005488,GO:0005515,GO:0005575,GO:0005737,GO:0005829,GO:0006140,GO:0006928,GO:0007165,GO:0007166,GO:0007167,GO:0007169,GO:0007186,GO:0007264,GO:0007411,GO:0008047,GO:0008150,GO:0008277,GO:0009118,GO:0009894,GO:0009966,GO:0009968,GO:0009987,GO:0010033,GO:0010646,GO:0010648,GO:0010941,GO:0010942,GO:0016020,GO:0019219,GO:…
								AIPGENE10473	Swiss-Prot	sp|Q8R4H2|ARHGC_MOUSE	Rho guanine nucleotide exchange factor 12 OS=Mus musculus GN=Arhgef12 PE=1 SV=2	GO:0003674,GO:0005085,GO:0005088,GO:0005089,GO:0005096,GO:0005488,GO:0005515,GO:0005575,GO:0005737,GO:0006140,GO:0007165,GO:0008047,GO:0008150,GO:0008277,GO:0009118,GO:0009894,GO:0009966,GO:0009968,GO:0009987,GO:0010646,GO:0010648,GO:0016020,GO:0019219,GO:0019220,GO:0019222,GO:0023021,GO:0023051,GO:0023057,GO:0030234,GO:0030695,GO:0030811,GO:0031323,GO:0031329,GO:0032318,GO:0032319,GO:0032320,GO:…
								AIPGENE10474	Swiss-Prot	sp|Q8R4H2|ARHGC_MOUSE	Rho guanine nucleotide exchange factor 12 OS=Mus musculus GN=Arhgef12 PE=1 SV=2	GO:0003674,GO:0005085,GO:0005088,GO:0005089,GO:0005096,GO:0005488,GO:0005515,GO:0005575,GO:0005737,GO:0006140,GO:0007165,GO:0008047,GO:0008150,GO:0008277,GO:0009118,GO:0009894,GO:0009966,GO:0009968,GO:0009987,GO:0010646,GO:0010648,GO:0016020,GO:0019219,GO:0019220,GO:0019222,GO:0023021,GO:0023051,GO:0023057,GO:0030234,GO:0030695,GO:0030811,GO:0031323,GO:0031329,GO:0032318,GO:0032319,GO:0032320,GO:…
								AIPGENE10475	Swiss-Prot	sp|Q9NZN5|ARHGC_HUMAN	Rho guanine nucleotide exchange factor 12 OS=Homo sapiens GN=ARHGEF12 PE=1 SV=1	GO:0001664,GO:0003674,GO:0005085,GO:0005088,GO:0005089,GO:0005096,GO:0005102,GO:0005488,GO:0005515,GO:0005575,GO:0005737,GO:0005829,GO:0006140,GO:0006928,GO:0007165,GO:0007166,GO:0007167,GO:0007169,GO:0007186,GO:0007264,GO:0007411,GO:0008047,GO:0008150,GO:0008277,GO:0009118,GO:0009894,GO:0009966,GO:0009968,GO:0009987,GO:0010033,GO:0010646,GO:0010648,GO:0010941,GO:0010942,GO:0016020,GO:0019219,GO:…
								AIPGENE10476	Swiss-Prot	sp|Q9NZN5|ARHGC_HUMAN	Rho guanine nucleotide exchange factor 12 OS=Homo sapiens GN=ARHGEF12 PE=1 SV=1	GO:0001664,GO:0003674,GO:0005085,GO:0005088,GO:0005089,GO:0005096,GO:0005102,GO:0005488,GO:0005515,GO:0005575,GO:0005737,GO:0005829,GO:0006140,GO:0006928,GO:0007165,GO:0007166,GO:0007167,GO:0007169,GO:0007186,GO:0007264,GO:0007411,GO:0008047,GO:0008150,GO:0008277,GO:0009118,GO:0009894,GO:0009966,GO:0009968,GO:0009987,GO:0010033,GO:0010646,GO:0010648,GO:0010941,GO:0010942,GO:0016020,GO:0019219,GO:…
								AIPGENE10477	Swiss-Prot	sp|Q9NZN5|ARHGC_HUMAN	Rho guanine nucleotide exchange factor 12 OS=Homo sapiens GN=ARHGEF12 PE=1 SV=1	GO:0001664,GO:0003674,GO:0005085,GO:0005088,GO:0005089,GO:0005096,GO:0005102,GO:0005488,GO:0005515,GO:0005575,GO:0005737,GO:0005829,GO:0006140,GO:0006928,GO:0007165,GO:0007166,GO:0007167,GO:0007169,GO:0007186,GO:0007264,GO:0007411,GO:0008047,GO:0008150,GO:0008277,GO:0009118,GO:0009894,GO:0009966,GO:0009968,GO:0009987,GO:0010033,GO:0010646,GO:0010648,GO:0010941,GO:0010942,GO:0016020,GO:0019219,GO:…
								AIPGENE10478	Swiss-Prot	sp|Q9NZN5|ARHGC_HUMAN	Rho guanine nucleotide exchange factor 12 OS=Homo sapiens GN=ARHGEF12 PE=1 SV=1	GO:0001664,GO:0003674,GO:0005085,GO:0005088,GO:0005089,GO:0005096,GO:0005102,GO:0005488,GO:0005515,GO:0005575,GO:0005737,GO:0005829,GO:0006140,GO:0006928,GO:0007165,GO:0007166,GO:0007167,GO:0007169,GO:0007186,GO:0007264,GO:0007411,GO:0008047,GO:0008150,GO:0008277,GO:0009118,GO:0009894,GO:0009966,GO:0009968,GO:0009987,GO:0010033,GO:0010646,GO:0010648,GO:0010941,GO:0010942,GO:0016020,GO:0019219,GO:…
								AIPGENE10479	Swiss-Prot	sp|Q9NZN5|ARHGC_HUMAN	Rho guanine nucleotide exchange factor 12 OS=Homo sapiens GN=ARHGEF12 PE=1 SV=1	GO:0001664,GO:0003674,GO:0005085,GO:0005088,GO:0005089,GO:0005096,GO:0005102,GO:0005488,GO:0005515,GO:0005575,GO:0005737,GO:0005829,GO:0006140,GO:0006928,GO:0007165,GO:0007166,GO:0007167,GO:0007169,GO:0007186,GO:0007264,GO:0007411,GO:0008047,GO:0008150,GO:0008277,GO:0009118,GO:0009894,GO:0009966,GO:0009968,GO:0009987,GO:0010033,GO:0010646,GO:0010648,GO:0010941,GO:0010942,GO:0016020,GO:0019219,GO:…
								AIPGENE10480	Swiss-Prot	sp|Q9NZN5|ARHGC_HUMAN	Rho guanine nucleotide exchange factor 12 OS=Homo sapiens GN=ARHGEF12 PE=1 SV=1	GO:0001664,GO:0003674,GO:0005085,GO:0005088,GO:0005089,GO:0005096,GO:0005102,GO:0005488,GO:0005515,GO:0005575,GO:0005737,GO:0005829,GO:0006140,GO:0006928,GO:0007165,GO:0007166,GO:0007167,GO:0007169,GO:0007186,GO:0007264,GO:0007411,GO:0008047,GO:0008150,GO:0008277,GO:0009118,GO:0009894,GO:0009966,GO:0009968,GO:0009987,GO:0010033,GO:0010646,GO:0010648,GO:0010941,GO:0010942,GO:0016020,GO:0019219,GO:…
								AIPGENE10481	Swiss-Prot	sp|Q9NZN5|ARHGC_HUMAN	Rho guanine nucleotide exchange factor 12 OS=Homo sapiens GN=ARHGEF12 PE=1 SV=1	GO:0001664,GO:0003674,GO:0005085,GO:0005088,GO:0005089,GO:0005096,GO:0005102,GO:0005488,GO:0005515,GO:0005575,GO:0005737,GO:0005829,GO:0006140,GO:0006928,GO:0007165,GO:0007166,GO:0007167,GO:0007169,GO:0007186,GO:0007264,GO:0007411,GO:0008047,GO:0008150,GO:0008277,GO:0009118,GO:0009894,GO:0009966,GO:0009968,GO:0009987,GO:0010033,GO:0010646,GO:0010648,GO:0010941,GO:0010942,GO:0016020,GO:0019219,GO:…
								AIPGENE10482	Swiss-Prot	sp|Q9NZN5|ARHGC_HUMAN	Rho guanine nucleotide exchange factor 12 OS=Homo sapiens GN=ARHGEF12 PE=1 SV=1	GO:0001664,GO:0003674,GO:0005085,GO:0005088,GO:0005089,GO:0005096,GO:0005102,GO:0005488,GO:0005515,GO:0005575,GO:0005737,GO:0005829,GO:0006140,GO:0006928,GO:0007165,GO:0007166,GO:0007167,GO:0007169,GO:0007186,GO:0007264,GO:0007411,GO:0008047,GO:0008150,GO:0008277,GO:0009118,GO:0009894,GO:0009966,GO:0009968,GO:0009987,GO:0010033,GO:0010646,GO:0010648,GO:0010941,GO:0010942,GO:0016020,GO:0019219,GO:…
								AIPGENE10483	Swiss-Prot	sp|Q9NZN5|ARHGC_HUMAN	Rho guanine nucleotide exchange factor 12 OS=Homo sapiens GN=ARHGEF12 PE=1 SV=1	GO:0001664,GO:0003674,GO:0005085,GO:0005088,GO:0005089,GO:0005096,GO:0005102,GO:0005488,GO:0005515,GO:0005575,GO:0005737,GO:0005829,GO:0006140,GO:0006928,GO:0007165,GO:0007166,GO:0007167,GO:0007169,GO:0007186,GO:0007264,GO:0007411,GO:0008047,GO:0008150,GO:0008277,GO:0009118,GO:0009894,GO:0009966,GO:0009968,GO:0009987,GO:0010033,GO:0010646,GO:0010648,GO:0010941,GO:0010942,GO:0016020,GO:0019219,GO:…
								AIPGENE10484	Swiss-Prot	sp|Q9NZN5|ARHGC_HUMAN	Rho guanine nucleotide exchange factor 12 OS=Homo sapiens GN=ARHGEF12 PE=1 SV=1	GO:0001664,GO:0003674,GO:0005085,GO:0005088,GO:0005089,GO:0005096,GO:0005102,GO:0005488,GO:0005515,GO:0005575,GO:0005737,GO:0005829,GO:0006140,GO:0006928,GO:0007165,GO:0007166,GO:0007167,GO:0007169,GO:0007186,GO:0007264,GO:0007411,GO:0008047,GO:0008150,GO:0008277,GO:0009118,GO:0009894,GO:0009966,GO:0009968,GO:0009987,GO:0010033,GO:0010646,GO:0010648,GO:0010941,GO:0010942,GO:0016020,GO:0019219,GO:…
								AIPGENE10485	Swiss-Prot	sp|Q9NZN5|ARHGC_HUMAN	Rho guanine nucleotide exchange factor 12 OS=Homo sapiens GN=ARHGEF12 PE=1 SV=1	GO:0001664,GO:0003674,GO:0005085,GO:0005088,GO:0005089,GO:0005096,GO:0005102,GO:0005488,GO:0005515,GO:0005575,GO:0005737,GO:0005829,GO:0006140,GO:0006928,GO:0007165,GO:0007166,GO:0007167,GO:0007169,GO:0007186,GO:0007264,GO:0007411,GO:0008047,GO:0008150,GO:0008277,GO:0009118,GO:0009894,GO:0009966,GO:0009968,GO:0009987,GO:0010033,GO:0010646,GO:0010648,GO:0010941,GO:0010942,GO:0016020,GO:0019219,GO:…
								AIPGENE10486	Swiss-Prot	sp|Q9NZN5|ARHGC_HUMAN	Rho guanine nucleotide exchange factor 12 OS=Homo sapiens GN=ARHGEF12 PE=1 SV=1	GO:0001664,GO:0003674,GO:0005085,GO:0005088,GO:0005089,GO:0005096,GO:0005102,GO:0005488,GO:0005515,GO:0005575,GO:0005737,GO:0005829,GO:0006140,GO:0006928,GO:0007165,GO:0007166,GO:0007167,GO:0007169,GO:0007186,GO:0007264,GO:0007411,GO:0008047,GO:0008150,GO:0008277,GO:0009118,GO:0009894,GO:0009966,GO:0009968,GO:0009987,GO:0010033,GO:0010646,GO:0010648,GO:0010941,GO:0010942,GO:0016020,GO:0019219,GO:…
								AIPGENE10487	Swiss-Prot	sp|Q9NZN5|ARHGC_HUMAN	Rho guanine nucleotide exchange factor 12 OS=Homo sapiens GN=ARHGEF12 PE=1 SV=1	GO:0001664,GO:0003674,GO:0005085,GO:0005088,GO:0005089,GO:0005096,GO:0005102,GO:0005488,GO:0005515,GO:0005575,GO:0005737,GO:0005829,GO:0006140,GO:0006928,GO:0007165,GO:0007166,GO:0007167,GO:0007169,GO:0007186,GO:0007264,GO:0007411,GO:0008047,GO:0008150,GO:0008277,GO:0009118,GO:0009894,GO:0009966,GO:0009968,GO:0009987,GO:0010033,GO:0010646,GO:0010648,GO:0010941,GO:0010942,GO:0016020,GO:0019219,GO:…
								AIPGENE10488	Swiss-Prot	sp|Q8R4H2|ARHGC_MOUSE	Rho guanine nucleotide exchange factor 12 OS=Mus musculus GN=Arhgef12 PE=1 SV=2	GO:0003674,GO:0005085,GO:0005088,GO:0005089,GO:0005096,GO:0005488,GO:0005515,GO:0005575,GO:0005737,GO:0006140,GO:0007165,GO:0008047,GO:0008150,GO:0008277,GO:0009118,GO:0009894,GO:0009966,GO:0009968,GO:0009987,GO:0010646,GO:0010648,GO:0016020,GO:0019219,GO:0019220,GO:0019222,GO:0023021,GO:0023051,GO:0023057,GO:0030234,GO:0030695,GO:0030811,GO:0031323,GO:0031329,GO:0032318,GO:0032319,GO:0032320,GO:…
								AIPGENE10489	Swiss-Prot	sp|Q8R4H2|ARHGC_MOUSE	Rho guanine nucleotide exchange factor 12 OS=Mus musculus GN=Arhgef12 PE=1 SV=2	GO:0003674,GO:0005085,GO:0005088,GO:0005089,GO:0005096,GO:0005488,GO:0005515,GO:0005575,GO:0005737,GO:0006140,GO:0007165,GO:0008047,GO:0008150,GO:0008277,GO:0009118,GO:0009894,GO:0009966,GO:0009968,GO:0009987,GO:0010646,GO:0010648,GO:0016020,GO:0019219,GO:0019220,GO:0019222,GO:0023021,GO:0023051,GO:0023057,GO:0030234,GO:0030695,GO:0030811,GO:0031323,GO:0031329,GO:0032318,GO:0032319,GO:0032320,GO:…
								AIPGENE10490	Swiss-Prot	sp|Q9NZN5|ARHGC_HUMAN	Rho guanine nucleotide exchange factor 12 OS=Homo sapiens GN=ARHGEF12 PE=1 SV=1	GO:0001664,GO:0003674,GO:0005085,GO:0005088,GO:0005089,GO:0005096,GO:0005102,GO:0005488,GO:0005515,GO:0005575,GO:0005737,GO:0005829,GO:0006140,GO:0006928,GO:0007165,GO:0007166,GO:0007167,GO:0007169,GO:0007186,GO:0007264,GO:0007411,GO:0008047,GO:0008150,GO:0008277,GO:0009118,GO:0009894,GO:0009966,GO:0009968,GO:0009987,GO:0010033,GO:0010646,GO:0010648,GO:0010941,GO:0010942,GO:0016020,GO:0019219,GO:…
								AIPGENE10506	TrEMBL	tr|X1X149|X1X149_ACYPI	Uncharacterized protein OS=Acyrthosiphon pisum PE=4 SV=1	GO:0003674,GO:0003676,GO:0005488,GO:0097159,GO:1901363
								AIPGENE10509	Swiss-Prot	sp|Q8WVM7|STAG1_HUMAN	Cohesin subunit SA-1 OS=Homo sapiens GN=STAG1 PE=1 SV=3	GO:0000278,GO:0000280,GO:0000775,GO:0000785,GO:0003674,GO:0005488,GO:0005515,GO:0005575,GO:0005634,GO:0005654,GO:0005694,GO:0005829,GO:0006996,GO:0007049,GO:0007059,GO:0007067,GO:0008150,GO:0009987,GO:0016043,GO:0022402,GO:0030054,GO:0032991,GO:0032993,GO:0043226,GO:0043227,GO:0043228,GO:0043229,GO:0043231,GO:0043232,GO:0044422,GO:0044424,GO:0044427,GO:0044428,GO:0044444,GO:0044446,GO:0044464,GO:…
								AIPGENE10511	Swiss-Prot	sp|Q5XGI1|KMCP1_XENTR	Kidney mitochondrial carrier protein 1 OS=Xenopus tropicalis GN=slc25a30 PE=2 SV=1	GO:0005575,GO:0005739,GO:0005743,GO:0006810,GO:0006839,GO:0008150,GO:0016020,GO:0016021,GO:0019866,GO:0031090,GO:0031966,GO:0043226,GO:0043227,GO:0043229,GO:0043231,GO:0044422,GO:0044424,GO:0044425,GO:0044429,GO:0044444,GO:0044446,GO:0044464,GO:0044699,GO:0044765,GO:0046907,GO:0051234,GO:0051649,GO:1902582
								AIPGENE10518	Swiss-Prot	sp|P53619|COPD_BOVIN	Coatomer subunit delta OS=Bos taurus GN=ARCN1 PE=1 SV=1	GO:0000139,GO:0003674,GO:0005488,GO:0005515,GO:0005575,GO:0005737,GO:0005783,GO:0005794,GO:0005798,GO:0006810,GO:0006886,GO:0006890,GO:0006891,GO:0007610,GO:0007626,GO:0008150,GO:0008344,GO:0012506,GO:0015031,GO:0016020,GO:0016023,GO:0016192,GO:0021691,GO:0021700,GO:0030117,GO:0030119,GO:0030120,GO:0030126,GO:0030131,GO:0030135,GO:0030137,GO:0030534,GO:0030659,GO:0030660,GO:0030662,GO:0030663,GO:…
								AIPGENE10523	Swiss-Prot	sp|P07898|PGCA_CHICK	Aggrecan core protein OS=Gallus gallus GN=ACAN PE=1 SV=2	GO:0003674,GO:0005488,GO:0005509,GO:0005539,GO:0005540,GO:0005575,GO:0005576,GO:0005578,GO:0007155,GO:0008150,GO:0022610,GO:0030246,GO:0031012,GO:0043167,GO:0043169,GO:0044421,GO:0046872,GO:0097367
								AIPGENE10524	Swiss-Prot	sp|Q9CA28|TKPR2_ARATH	Tetraketide alpha-pyrone reductase 2 OS=Arabidopsis thaliana GN=TKPR2 PE=1 SV=1	GO:0003674,GO:0003824,GO:0005488,GO:0005575,GO:0005737,GO:0005829,GO:0006725,GO:0008150,GO:0008152,GO:0009058,GO:0009987,GO:0010208,GO:0010584,GO:0010927,GO:0016043,GO:0016491,GO:0019438,GO:0032502,GO:0044237,GO:0044249,GO:0044424,GO:0044444,GO:0044464,GO:0044699,GO:0044710,GO:0044763,GO:0044767,GO:0045229,GO:0048037,GO:0048646,GO:0050662,GO:0055114,GO:0071840,GO:0080110
								AIPGENE10525	Swiss-Prot	sp|O35750|SHOX2_RAT	Short stature homeobox protein 2 (Fragment) OS=Rattus norvegicus GN=Shox2 PE=2 SV=2	GO:0000975,GO:0000976,GO:0001067,GO:0001071,GO:0003674,GO:0003676,GO:0003677,GO:0003700,GO:0005488,GO:0005575,GO:0005634,GO:0006355,GO:0007275,GO:0008150,GO:0009889,GO:0010468,GO:0010556,GO:0019219,GO:0019222,GO:0031323,GO:0031326,GO:0032501,GO:0032502,GO:0043226,GO:0043227,GO:0043229,GO:0043231,GO:0043565,GO:0044212,GO:0044424,GO:0044464,GO:0044699,GO:0044707,GO:0044767,GO:0050789,GO:0050794,GO:…
								AIPGENE10532	Swiss-Prot	sp|Q66HG5|TM9S2_RAT	Transmembrane 9 superfamily member 2 OS=Rattus norvegicus GN=Tm9sf2 PE=2 SV=1	GO:0003674,GO:0005575,GO:0005768,GO:0008150,GO:0010008,GO:0016020,GO:0016021,GO:0031090,GO:0043226,GO:0043227,GO:0043229,GO:0043231,GO:0044422,GO:0044424,GO:0044425,GO:0044440,GO:0044444,GO:0044446,GO:0044464,GO:0098588
								AIPGENE10534	Swiss-Prot	sp|P39963|CCNB3_CHICK	G2/mitotic-specific cyclin-B3 OS=Gallus gallus GN=CCNB3 PE=2 SV=1	GO:0000079,GO:0001932,GO:0003674,GO:0005488,GO:0005515,GO:0005575,GO:0005634,GO:0007049,GO:0007346,GO:0008150,GO:0009987,GO:0010389,GO:0010564,GO:0019220,GO:0019222,GO:0019899,GO:0019900,GO:0019901,GO:0031323,GO:0031399,GO:0032268,GO:0042325,GO:0043226,GO:0043227,GO:0043229,GO:0043231,GO:0043549,GO:0044424,GO:0044464,GO:0044699,GO:0044763,GO:0045859,GO:0050789,GO:0050790,GO:0050794,GO:0051174,GO:…
								AIPGENE10535	Swiss-Prot	sp|Q62829|PAK3_RAT	Serine/threonine-protein kinase PAK 3 OS=Rattus norvegicus GN=Pak3 PE=1 SV=1	GO:0000165,GO:0000166,GO:0000187,GO:0001882,GO:0001883,GO:0001932,GO:0001934,GO:0003674,GO:0003824,GO:0004672,GO:0004674,GO:0004708,GO:0004712,GO:0005488,GO:0005515,GO:0005524,GO:0005575,GO:0005737,GO:0005768,GO:0006464,GO:0006468,GO:0006793,GO:0006796,GO:0007165,GO:0007275,GO:0007409,GO:0008064,GO:0008150,GO:0008152,GO:0009653,GO:0009889,GO:0009891,GO:0009893,GO:0009966,GO:0009967,GO:0009987,GO:…
								AIPGENE10536	Swiss-Prot	sp|Q62829|PAK3_RAT	Serine/threonine-protein kinase PAK 3 OS=Rattus norvegicus GN=Pak3 PE=1 SV=1	GO:0000165,GO:0000166,GO:0000187,GO:0001882,GO:0001883,GO:0001932,GO:0001934,GO:0003674,GO:0003824,GO:0004672,GO:0004674,GO:0004708,GO:0004712,GO:0005488,GO:0005515,GO:0005524,GO:0005575,GO:0005737,GO:0005768,GO:0006464,GO:0006468,GO:0006793,GO:0006796,GO:0007165,GO:0007275,GO:0007409,GO:0008064,GO:0008150,GO:0008152,GO:0009653,GO:0009889,GO:0009891,GO:0009893,GO:0009966,GO:0009967,GO:0009987,GO:…
								AIPGENE10537	Swiss-Prot	sp|Q7YQL3|PAK3_PONPY	Serine/threonine-protein kinase PAK 3 OS=Pongo pygmaeus GN=PAK3 PE=2 SV=1	GO:0000165,GO:0000166,GO:0000187,GO:0001882,GO:0001883,GO:0001932,GO:0001934,GO:0003674,GO:0003824,GO:0004672,GO:0004674,GO:0004708,GO:0004712,GO:0005488,GO:0005515,GO:0005524,GO:0005575,GO:0005737,GO:0006464,GO:0006468,GO:0006793,GO:0006796,GO:0007165,GO:0007275,GO:0007409,GO:0008064,GO:0008150,GO:0008152,GO:0009653,GO:0009893,GO:0009966,GO:0009967,GO:0009987,GO:0010562,GO:0010604,GO:0010646,GO:…
								AIPGENE10540	TrEMBL	tr|C3Z9A2|C3Z9A2_BRAFL	Putative uncharacterized protein OS=Branchiostoma floridae GN=BRAFLDRAFT_129410 PE=4 SV=1	GO:0003674,GO:0003824,GO:0005975,GO:0008150,GO:0008152,GO:0009058,GO:0009311,GO:0009312,GO:0009877,GO:0016051,GO:0016740,GO:0016757,GO:0016758,GO:0044238,GO:0044403,GO:0044419,GO:0044699,GO:0044710,GO:0044711,GO:0044723,GO:0051704,GO:0071704,GO:1901576
								AIPGENE10541	Swiss-Prot	sp|P9WKB7|Y221_MYCTU	Putative diacyglycerol O-acyltransferase Rv0221 OS=Mycobacterium tuberculosis (strain ATCC 25618 / H37Rv) GN=Rv0221 PE=2 SV=1	GO:0003674,GO:0003824,GO:0004144,GO:0005575,GO:0005886,GO:0005975,GO:0006066,GO:0006071,GO:0006629,GO:0006638,GO:0006639,GO:0006641,GO:0008150,GO:0008152,GO:0008374,GO:0008610,GO:0009058,GO:0009987,GO:0016020,GO:0016411,GO:0016740,GO:0016746,GO:0016747,GO:0019400,GO:0019432,GO:0019751,GO:0044237,GO:0044238,GO:0044249,GO:0044255,GO:0044262,GO:0044281,GO:0044464,GO:0044699,GO:0044710,GO:0044711,GO:…
								AIPGENE10551	no_hit
								AIPGENE10553	nr	gi|554886995|ref|XP_005953050.1|	PREDICTED: uncharacterized protein LOC102307237 [Haplochromis burtoni]
	scaffold115size568046	180000	320000	140	-1.82479	0.348573	156.795	AIPGENE16564	nr	gi|156352320|ref|XP_001622706.1|	predicted protein [Nematostella vectensis] >gi|156209305|gb|EDO30606.1| predicted protein [Nematostella vectensis]
								AIPGENE16566	no_hit
								AIPGENE16571	no_hit
								AIPGENE16574	no_hit
								AIPGENE16581	Swiss-Prot	sp|Q2YDN4|CC105_BOVIN	Coiled-coil domain-containing protein 105 OS=Bos taurus GN=CCDC105 PE=2 SV=1	GO:0000226,GO:0005575,GO:0005874,GO:0006996,GO:0007010,GO:0007017,GO:0008150,GO:0009987,GO:0016043,GO:0032991,GO:0043234,GO:0044422,GO:0044424,GO:0044430,GO:0044446,GO:0044464,GO:0044699,GO:0044763,GO:0071840,GO:1902589
								AIPGENE16583	Swiss-Prot	sp|A2AJ88|PLPL7_MOUSE	Patatin-like phospholipase domain-containing protein 7 OS=Mus musculus GN=Pnpla7 PE=1 SV=1	GO:0000323,GO:0003674,GO:0003824,GO:0004620,GO:0004622,GO:0005575,GO:0005634,GO:0005739,GO:0005764,GO:0005765,GO:0005773,GO:0005774,GO:0005783,GO:0005789,GO:0006629,GO:0008150,GO:0008152,GO:0016020,GO:0016021,GO:0016298,GO:0016787,GO:0016788,GO:0031090,GO:0031965,GO:0031966,GO:0043226,GO:0043227,GO:0043229,GO:0043231,GO:0044238,GO:0044422,GO:0044424,GO:0044425,GO:0044428,GO:0044429,GO:0044432,GO:…
								AIPGENE16584	Swiss-Prot	sp|A2AJ88|PLPL7_MOUSE	Patatin-like phospholipase domain-containing protein 7 OS=Mus musculus GN=Pnpla7 PE=1 SV=1	GO:0000323,GO:0003674,GO:0003824,GO:0004620,GO:0004622,GO:0005575,GO:0005634,GO:0005739,GO:0005764,GO:0005765,GO:0005773,GO:0005774,GO:0005783,GO:0005789,GO:0006629,GO:0008150,GO:0008152,GO:0016020,GO:0016021,GO:0016298,GO:0016787,GO:0016788,GO:0031090,GO:0031965,GO:0031966,GO:0043226,GO:0043227,GO:0043229,GO:0043231,GO:0044238,GO:0044422,GO:0044424,GO:0044425,GO:0044428,GO:0044429,GO:0044432,GO:…
								AIPGENE16588	no_hit
								AIPGENE16590	Swiss-Prot	sp|Q9W3W5|WIF1_DROME	Protein shifted OS=Drosophila melanogaster GN=shf PE=1 SV=2	GO:0003674,GO:0005488,GO:0005515,GO:0005575,GO:0005576,GO:0005578,GO:0007165,GO:0007166,GO:0007224,GO:0007275,GO:0008037,GO:0008038,GO:0008039,GO:0008150,GO:0008589,GO:0009966,GO:0009967,GO:0009987,GO:0010468,GO:0010608,GO:0010646,GO:0010647,GO:0019222,GO:0023051,GO:0023056,GO:0031012,GO:0031647,GO:0032501,GO:0032502,GO:0044421,GO:0044699,GO:0044707,GO:0044763,GO:0044767,GO:0045880,GO:0048518,GO:…
								AIPGENE16599	no_hit
								AIPGENE16601	TrEMBL	tr|W5MY83|W5MY83_LEPOC	Uncharacterized protein (Fragment) OS=Lepisosteus oculatus PE=4 SV=1	GO:0000166,GO:0001882,GO:0001883,GO:0003674,GO:0005488,GO:0005524,GO:0017076,GO:0030554,GO:0032549,GO:0032550,GO:0032553,GO:0032555,GO:0032559,GO:0035639,GO:0036094,GO:0043167,GO:0043168,GO:0097159,GO:0097367,GO:1901265,GO:1901363
								AIPGENE16602	TrEMBL	tr|W5MY83|W5MY83_LEPOC	Uncharacterized protein (Fragment) OS=Lepisosteus oculatus PE=4 SV=1	GO:0000166,GO:0001882,GO:0001883,GO:0003674,GO:0005488,GO:0005524,GO:0017076,GO:0030554,GO:0032549,GO:0032550,GO:0032553,GO:0032555,GO:0032559,GO:0035639,GO:0036094,GO:0043167,GO:0043168,GO:0097159,GO:0097367,GO:1901265,GO:1901363
								AIPGENE16606	no_hit
								AIPGENE16610	no_hit
								AIPGENE16619	nr	gi|156378029|ref|XP_001630947.1|	predicted protein [Nematostella vectensis] >gi|156217978|gb|EDO38884.1| predicted protein [Nematostella vectensis]
	scaffold141size483637	150000	420000	270	-2.02149	0.322932	165.724	AIPGENE25636	Swiss-Prot	sp|Q20591|VA0E_CAEEL	V-type proton ATPase subunit e OS=Caenorhabditis elegans GN=vha-17 PE=3 SV=2	GO:0003674,GO:0003824,GO:0005215,GO:0005575,GO:0005911,GO:0006810,GO:0006811,GO:0006812,GO:0006818,GO:0008150,GO:0008152,GO:0008324,GO:0009653,GO:0009790,GO:0009792,GO:0009987,GO:0010171,GO:0010172,GO:0015075,GO:0015077,GO:0015078,GO:0015672,GO:0015988,GO:0015991,GO:0015992,GO:0016020,GO:0016021,GO:0016324,GO:0016787,GO:0022603,GO:0022857,GO:0022890,GO:0022891,GO:0022892,GO:0030054,GO:0032502,GO:…
								AIPGENE25637	nr	gi|449690027|ref|XP_002155405.2|	PREDICTED: uncharacterized protein LOC100199386, partial [Hydra vulgaris]
								AIPGENE25638	Swiss-Prot	sp|Q0P5I5|HOGA1_BOVIN	4-hydroxy-2-oxoglutarate aldolase, mitochondrial OS=Bos taurus GN=HOGA1 PE=1 SV=1	GO:0003674,GO:0003824,GO:0005488,GO:0005515,GO:0005575,GO:0005739,GO:0006081,GO:0006082,GO:0006090,GO:0006520,GO:0006575,GO:0006807,GO:0008150,GO:0008152,GO:0008700,GO:0009056,GO:0009058,GO:0009063,GO:0009436,GO:0009987,GO:0016053,GO:0016054,GO:0016829,GO:0016830,GO:0016832,GO:0016833,GO:0019470,GO:0019471,GO:0019752,GO:0032787,GO:0033609,GO:0042219,GO:0042802,GO:0042803,GO:0042866,GO:0043226,GO:…
								AIPGENE25641	Swiss-Prot	sp|Q5DTN8|JKIP3_MOUSE	Janus kinase and microtubule-interacting protein 3 OS=Mus musculus GN=Jakmip3 PE=2 SV=2	GO:0003674,GO:0005488,GO:0005515,GO:0005575,GO:0005794,GO:0008017,GO:0008092,GO:0008150,GO:0015631,GO:0019899,GO:0019900,GO:0032403,GO:0043226,GO:0043227,GO:0043229,GO:0043231,GO:0044424,GO:0044444,GO:0044464
								AIPGENE25644	Swiss-Prot	sp|Q9Z2F7|BNI3L_MOUSE	BCL2/adenovirus E1B 19 kDa protein-interacting protein 3-like OS=Mus musculus GN=Bnip3l PE=1 SV=1	GO:0002252,GO:0002376,GO:0003674,GO:0005488,GO:0005515,GO:0005521,GO:0005575,GO:0005634,GO:0005635,GO:0005739,GO:0005740,GO:0005741,GO:0005783,GO:0006915,GO:0006950,GO:0006952,GO:0006996,GO:0007005,GO:0007006,GO:0008150,GO:0008152,GO:0008219,GO:0008637,GO:0009056,GO:0009057,GO:0009605,GO:0009607,GO:0009615,GO:0009987,GO:0010941,GO:0010942,GO:0012501,GO:0016020,GO:0016021,GO:0016043,GO:0016265,GO:…
								AIPGENE25645	TrEMBL	tr|A7SPX4|A7SPX4_NEMVE	Predicted protein (Fragment) OS=Nematostella vectensis GN=v1g11844 PE=4 SV=1	GO:0003674,GO:0005488,GO:0005515,GO:0008017,GO:0008092,GO:0015631,GO:0019899,GO:0019900,GO:0032403
								AIPGENE25646	TrEMBL	tr|A8NCC2|A8NCC2_COPC7	Putative uncharacterized protein OS=Coprinopsis cinerea (strain Okayama-7 / 130 / ATCC MYA-4618 / FGSC 9003) GN=CC1G_03480 PE=4 SV=2	GO:0003674,GO:0003824,GO:0006508,GO:0008150,GO:0008152,GO:0008233,GO:0008234,GO:0016787,GO:0019538,GO:0043170,GO:0044238,GO:0070011,GO:0071704
								AIPGENE25651	Swiss-Prot	sp|Q09575|YRD6_CAEEL	Uncharacterized protein K02A2.6 OS=Caenorhabditis elegans GN=K02A2.6 PE=4 SV=1	GO:0003674,GO:0003676,GO:0003723,GO:0003824,GO:0003964,GO:0005488,GO:0006139,GO:0006259,GO:0006260,GO:0006278,GO:0006725,GO:0006807,GO:0008150,GO:0008152,GO:0008270,GO:0009058,GO:0009059,GO:0009987,GO:0015074,GO:0016740,GO:0016772,GO:0016779,GO:0034061,GO:0034641,GO:0034645,GO:0043167,GO:0043169,GO:0043170,GO:0044237,GO:0044238,GO:0044249,GO:0044260,GO:0046483,GO:0046872,GO:0046914,GO:0071704,GO:…
								AIPGENE25652	Swiss-Prot	sp|P78317|RNF4_HUMAN	E3 ubiquitin-protein ligase RNF4 OS=Homo sapiens GN=RNF4 PE=1 SV=1	GO:0000209,GO:0000988,GO:0000989,GO:0001071,GO:0003674,GO:0003676,GO:0003677,GO:0003682,GO:0003700,GO:0003712,GO:0003713,GO:0003824,GO:0004842,GO:0005102,GO:0005488,GO:0005515,GO:0005575,GO:0005634,GO:0005654,GO:0005737,GO:0006139,GO:0006351,GO:0006355,GO:0006357,GO:0006464,GO:0006508,GO:0006511,GO:0006725,GO:0006807,GO:0007165,GO:0008134,GO:0008150,GO:0008152,GO:0008270,GO:0009056,GO:0009057,GO:…
								AIPGENE25654	Swiss-Prot	sp|Q63ZI0|KCNK9_XENLA	Potassium channel subfamily K member 9 OS=Xenopus laevis GN=kcnk9 PE=2 SV=1	GO:0003674,GO:0005215,GO:0005216,GO:0005244,GO:0005261,GO:0005267,GO:0005575,GO:0006810,GO:0006811,GO:0006812,GO:0006813,GO:0008150,GO:0008324,GO:0009987,GO:0015075,GO:0015077,GO:0015079,GO:0015267,GO:0015672,GO:0016020,GO:0016021,GO:0022803,GO:0022832,GO:0022836,GO:0022838,GO:0022857,GO:0022890,GO:0022891,GO:0022892,GO:0030001,GO:0032879,GO:0034220,GO:0034762,GO:0034765,GO:0043269,GO:0044425,GO:…
								AIPGENE25656	no_hit
								AIPGENE25657	no_hit
								AIPGENE25665	Swiss-Prot	sp|Q5DTN8|JKIP3_MOUSE	Janus kinase and microtubule-interacting protein 3 OS=Mus musculus GN=Jakmip3 PE=2 SV=2	GO:0003674,GO:0005488,GO:0005515,GO:0005575,GO:0005794,GO:0008017,GO:0008092,GO:0008150,GO:0015631,GO:0019899,GO:0019900,GO:0032403,GO:0043226,GO:0043227,GO:0043229,GO:0043231,GO:0044424,GO:0044444,GO:0044464
								AIPGENE25670	nr	gi|156379117|ref|XP_001631305.1|	predicted protein [Nematostella vectensis] >gi|156218343|gb|EDO39242.1| predicted protein [Nematostella vectensis]
								AIPGENE25671	TrEMBL	tr|A7SZF0|A7SZF0_NEMVE	Predicted protein OS=Nematostella vectensis GN=v1g219945 PE=4 SV=1	GO:0003674,GO:0003676,GO:0005488,GO:0008270,GO:0043167,GO:0043169,GO:0046872,GO:0046914,GO:0097159,GO:1901363
								AIPGENE25673	nr	gi|156364424|ref|XP_001626348.1|	predicted protein [Nematostella vectensis] >gi|156213221|gb|EDO34248.1| predicted protein [Nematostella vectensis]
								AIPGENE25674	nr	gi|156368441|ref|XP_001627702.1|	predicted protein [Nematostella vectensis] >gi|156214620|gb|EDO35602.1| predicted protein [Nematostella vectensis]
								AIPGENE25677	Swiss-Prot	sp|Q5EA43|SFXN2_BOVIN	Sideroflexin-2 OS=Bos taurus GN=SFXN2 PE=2 SV=2	GO:0003674,GO:0005215,GO:0005575,GO:0005739,GO:0005743,GO:0006810,GO:0006811,GO:0006812,GO:0008150,GO:0008324,GO:0009987,GO:0015075,GO:0016020,GO:0016021,GO:0019866,GO:0022857,GO:0022891,GO:0022892,GO:0031090,GO:0031966,GO:0042592,GO:0043226,GO:0043227,GO:0043229,GO:0043231,GO:0044422,GO:0044424,GO:0044425,GO:0044429,GO:0044444,GO:0044446,GO:0044464,GO:0044699,GO:0044763,GO:0044765,GO:0048878,GO:…
								AIPGENE25678	Swiss-Prot	sp|Q9R0D8|WDR54_MOUSE	WD repeat-containing protein 54 OS=Mus musculus GN=Wdr54 PE=2 SV=1	GO:0003674,GO:0005575,GO:0008150
								AIPGENE25681	Swiss-Prot	sp|Q9W676|LDB2_CHICK	LIM domain-binding protein 2 OS=Gallus gallus GN=LDB2 PE=2 SV=1	GO:0000988,GO:0000989,GO:0003674,GO:0003712,GO:0005488,GO:0005515,GO:0005575,GO:0005634,GO:0008150,GO:0009889,GO:0010556,GO:0019219,GO:0019222,GO:0019904,GO:0030274,GO:0031323,GO:0031326,GO:0043226,GO:0043227,GO:0043229,GO:0043231,GO:0044424,GO:0044464,GO:0050789,GO:0050794,GO:0051171,GO:0051252,GO:0060255,GO:0065007,GO:0080090,GO:2001141
	scaffold149size465730	320000	460000	140	-1.83212	0.348228	170.417	AIPGENE1574	Swiss-Prot	sp|Q9D967|MGDP1_MOUSE	Magnesium-dependent phosphatase 1 OS=Mus musculus GN=Mdp1 PE=1 SV=1	GO:0003674,GO:0003824,GO:0004721,GO:0004725,GO:0005488,GO:0006040,GO:0006464,GO:0006470,GO:0006793,GO:0006796,GO:0008150,GO:0008152,GO:0009987,GO:0016311,GO:0016787,GO:0016788,GO:0016791,GO:0019538,GO:0030389,GO:0035335,GO:0036211,GO:0042578,GO:0043167,GO:0043169,GO:0043170,GO:0043412,GO:0044237,GO:0044238,GO:0044260,GO:0044267,GO:0046872,GO:0071704,GO:1901135
								AIPGENE1578	Swiss-Prot	sp|Q8BZW2|SWAHB_MOUSE	Ankyrin repeat domain-containing protein SOWAHB OS=Mus musculus GN=Sowahb PE=1 SV=1	GO:0003674,GO:0005575,GO:0008150
								AIPGENE1579	Swiss-Prot	sp|Q8BZW2|SWAHB_MOUSE	Ankyrin repeat domain-containing protein SOWAHB OS=Mus musculus GN=Sowahb PE=1 SV=1	GO:0003674,GO:0005575,GO:0008150
								AIPGENE1584	Swiss-Prot	sp|Q8VED2|BL1S4_MOUSE	Biogenesis of lysosome-related organelles complex 1 subunit 4 OS=Mus musculus GN=Bloc1s4 PE=1 SV=1	GO:0003008,GO:0003674,GO:0005488,GO:0005515,GO:0005575,GO:0005737,GO:0006810,GO:0006928,GO:0006996,GO:0007017,GO:0007018,GO:0007155,GO:0008088,GO:0008089,GO:0008150,GO:0009987,GO:0010970,GO:0016043,GO:0016050,GO:0016192,GO:0016337,GO:0022610,GO:0030030,GO:0030705,GO:0031082,GO:0031083,GO:0031175,GO:0032438,GO:0032501,GO:0032991,GO:0034109,GO:0043234,GO:0044424,GO:0044444,GO:0044445,GO:0044464,GO:…
								AIPGENE1585	Swiss-Prot	sp|Q5F389|WWOX_CHICK	WW domain-containing oxidoreductase OS=Gallus gallus GN=WWOX PE=2 SV=2	GO:0003674,GO:0003824,GO:0005575,GO:0005634,GO:0005737,GO:0006915,GO:0007165,GO:0007166,GO:0008150,GO:0008152,GO:0008219,GO:0009987,GO:0012501,GO:0016055,GO:0016265,GO:0016491,GO:0043226,GO:0043227,GO:0043229,GO:0043231,GO:0044424,GO:0044464,GO:0044699,GO:0044710,GO:0044763,GO:0050789,GO:0050794,GO:0050896,GO:0051716,GO:0055114,GO:0065007
								AIPGENE1589	Swiss-Prot	sp|Q9H063|MAF1_HUMAN	Repressor of RNA polymerase III transcription MAF1 homolog OS=Homo sapiens GN=MAF1 PE=1 SV=2	GO:0000182,GO:0000975,GO:0001016,GO:0001030,GO:0001031,GO:0001032,GO:0001067,GO:0003674,GO:0003676,GO:0003677,GO:0005488,GO:0005575,GO:0005622,GO:0005634,GO:0005737,GO:0005829,GO:0005886,GO:0006139,GO:0006351,GO:0006355,GO:0006359,GO:0006725,GO:0006807,GO:0008150,GO:0008152,GO:0009058,GO:0009059,GO:0009889,GO:0009890,GO:0009892,GO:0009987,GO:0010468,GO:0010556,GO:0010558,GO:0010605,GO:0010629,GO:…
								AIPGENE1590	Swiss-Prot	sp|Q7ZWL6|MAF1_XENLA	Repressor of RNA polymerase III transcription MAF1 homolog OS=Xenopus laevis GN=maf1 PE=2 SV=1	GO:0005575,GO:0005634,GO:0005737,GO:0006139,GO:0006351,GO:0006355,GO:0006359,GO:0006725,GO:0006807,GO:0008150,GO:0008152,GO:0009058,GO:0009059,GO:0009889,GO:0009890,GO:0009892,GO:0009987,GO:0010468,GO:0010556,GO:0010558,GO:0010605,GO:0010629,GO:0016070,GO:0016480,GO:0018130,GO:0019219,GO:0019222,GO:0019438,GO:0031323,GO:0031324,GO:0031326,GO:0031327,GO:0032774,GO:0034641,GO:0034645,GO:0034654,GO:…
								AIPGENE1594	Swiss-Prot	sp|O14662|STX16_HUMAN	Syntaxin-16 OS=Homo sapiens GN=STX16 PE=1 SV=3	GO:0000139,GO:0003674,GO:0005484,GO:0005488,GO:0005515,GO:0005575,GO:0005730,GO:0005737,GO:0005794,GO:0006810,GO:0006886,GO:0006891,GO:0008150,GO:0015031,GO:0016020,GO:0016021,GO:0016192,GO:0016197,GO:0031090,GO:0031201,GO:0032991,GO:0042147,GO:0043226,GO:0043227,GO:0043228,GO:0043229,GO:0043231,GO:0043232,GO:0043234,GO:0044422,GO:0044424,GO:0044425,GO:0044428,GO:0044431,GO:0044444,GO:0044446,GO:…
								AIPGENE1595	Swiss-Prot	sp|O14662|STX16_HUMAN	Syntaxin-16 OS=Homo sapiens GN=STX16 PE=1 SV=3	GO:0000139,GO:0003674,GO:0005484,GO:0005488,GO:0005515,GO:0005575,GO:0005730,GO:0005737,GO:0005794,GO:0006810,GO:0006886,GO:0006891,GO:0008150,GO:0015031,GO:0016020,GO:0016021,GO:0016192,GO:0016197,GO:0031090,GO:0031201,GO:0032991,GO:0042147,GO:0043226,GO:0043227,GO:0043228,GO:0043229,GO:0043231,GO:0043232,GO:0043234,GO:0044422,GO:0044424,GO:0044425,GO:0044428,GO:0044431,GO:0044444,GO:0044446,GO:…
								AIPGENE1596	Swiss-Prot	sp|Q5ZKJ0|CLP1L_CHICK	Cleft lip and palate transmembrane protein 1-like protein OS=Gallus gallus GN=CLPTM1L PE=2 SV=1	GO:0005575,GO:0006915,GO:0008150,GO:0008219,GO:0009987,GO:0012501,GO:0016020,GO:0016021,GO:0016265,GO:0044425,GO:0044699,GO:0044763
								AIPGENE1599	Swiss-Prot	sp|Q9GV16|EGCSE_CYANO	Endoglycoceramidase OS=Cyanea nozakii PE=1 SV=1	GO:0000272,GO:0003674,GO:0003824,GO:0004553,GO:0005575,GO:0005576,GO:0005975,GO:0005976,GO:0006073,GO:0008150,GO:0008152,GO:0009056,GO:0009057,GO:0009251,GO:0009987,GO:0016052,GO:0016787,GO:0016798,GO:0030243,GO:0030245,GO:0042151,GO:0043170,GO:0043226,GO:0043228,GO:0043229,GO:0043232,GO:0044042,GO:0044237,GO:0044238,GO:0044247,GO:0044260,GO:0044262,GO:0044264,GO:0044275,GO:0044424,GO:0044444,GO:…
								AIPGENE1608	Swiss-Prot	sp|Q9H4G4|GAPR1_HUMAN	Golgi-associated plant pathogenesis-related protein 1 OS=Homo sapiens GN=GLIPR2 PE=1 SV=3	GO:0000139,GO:0003674,GO:0005488,GO:0005515,GO:0005575,GO:0005576,GO:0005794,GO:0008150,GO:0009893,GO:0009966,GO:0009967,GO:0010562,GO:0010632,GO:0010634,GO:0010646,GO:0010647,GO:0010717,GO:0010718,GO:0010720,GO:0010769,GO:0010770,GO:0016020,GO:0019220,GO:0019222,GO:0022603,GO:0022604,GO:0023051,GO:0023056,GO:0030334,GO:0030335,GO:0031090,GO:0031323,GO:0031325,GO:0031982,GO:0031988,GO:0032879,GO:…
								AIPGENE1609	Swiss-Prot	sp|Q5F3B1|MTG16_CHICK	Protein CBFA2T3 OS=Gallus gallus GN=CBFA2T3 PE=2 SV=1	GO:0001071,GO:0003674,GO:0003700,GO:0005488,GO:0005575,GO:0005634,GO:0005654,GO:0005730,GO:0005794,GO:0006139,GO:0006351,GO:0006355,GO:0006725,GO:0006807,GO:0008150,GO:0008152,GO:0009058,GO:0009059,GO:0009889,GO:0009987,GO:0010468,GO:0010556,GO:0016070,GO:0018130,GO:0019219,GO:0019222,GO:0019438,GO:0030154,GO:0031323,GO:0031326,GO:0032502,GO:0032774,GO:0034641,GO:0034645,GO:0034654,GO:0043167,GO:…
								AIPGENE1612	Swiss-Prot	sp|Q9VHN6|RM19_DROME	39S ribosomal protein L19, mitochondrial OS=Drosophila melanogaster GN=mRpL19 PE=2 SV=1	GO:0000315,GO:0003674,GO:0003735,GO:0005198,GO:0005575,GO:0005622,GO:0005739,GO:0005762,GO:0005840,GO:0006412,GO:0008150,GO:0008152,GO:0009058,GO:0009059,GO:0009987,GO:0015934,GO:0019538,GO:0030529,GO:0032991,GO:0034645,GO:0043170,GO:0043226,GO:0043227,GO:0043228,GO:0043229,GO:0043231,GO:0043232,GO:0044237,GO:0044238,GO:0044249,GO:0044260,GO:0044267,GO:0044391,GO:0044422,GO:0044424,GO:0044429,GO:…
								AIPGENE1616	Swiss-Prot	sp|Q9N1Q0|RSMB_MACEU	Small nuclear ribonucleoprotein-associated protein B' OS=Macropus eugenii GN=SNRPB PE=2 SV=1	GO:0000387,GO:0003674,GO:0003676,GO:0003723,GO:0005488,GO:0005575,GO:0005634,GO:0005681,GO:0005683,GO:0005685,GO:0005687,GO:0005689,GO:0005737,GO:0005829,GO:0006139,GO:0006396,GO:0006397,GO:0006725,GO:0006807,GO:0008150,GO:0008152,GO:0008380,GO:0009987,GO:0016043,GO:0016070,GO:0016071,GO:0022607,GO:0022618,GO:0030529,GO:0030532,GO:0032991,GO:0034622,GO:0034641,GO:0034708,GO:0034709,GO:0034719,GO:…
								AIPGENE1617	Swiss-Prot	sp|Q8BY02|NKRF_MOUSE	NF-kappa-B-repressing factor OS=Mus musculus GN=Nkrf PE=2 SV=3	GO:0003674,GO:0003676,GO:0003677,GO:0005488,GO:0005575,GO:0005634,GO:0005730,GO:0006139,GO:0006351,GO:0006355,GO:0006725,GO:0006807,GO:0008150,GO:0008152,GO:0009058,GO:0009059,GO:0009889,GO:0009890,GO:0009892,GO:0009987,GO:0010468,GO:0010556,GO:0010558,GO:0010605,GO:0010629,GO:0016070,GO:0018130,GO:0019219,GO:0019222,GO:0019438,GO:0031323,GO:0031324,GO:0031326,GO:0031327,GO:0032774,GO:0034641,GO:…
								AIPGENE1618	Swiss-Prot	sp|Q8SPU8|DHRS4_BOVIN	Dehydrogenase/reductase SDR family member 4 OS=Bos taurus GN=DHRS4 PE=2 SV=2	GO:0003674,GO:0003824,GO:0004090,GO:0005575,GO:0005739,GO:0005777,GO:0008150,GO:0008152,GO:0016491,GO:0016614,GO:0016616,GO:0042579,GO:0043226,GO:0043227,GO:0043229,GO:0043231,GO:0044424,GO:0044444,GO:0044464,GO:0044699,GO:0044710,GO:0055114
								AIPGENE1619	Swiss-Prot	sp|Q9NRH2|SNRK_HUMAN	SNF-related serine/threonine-protein kinase OS=Homo sapiens GN=SNRK PE=1 SV=2	GO:0000166,GO:0000287,GO:0001882,GO:0001883,GO:0003674,GO:0003824,GO:0004672,GO:0004674,GO:0005488,GO:0005524,GO:0005575,GO:0005634,GO:0006464,GO:0006468,GO:0006793,GO:0006796,GO:0008150,GO:0008152,GO:0009987,GO:0016301,GO:0016310,GO:0016740,GO:0016772,GO:0016773,GO:0017076,GO:0019538,GO:0030099,GO:0030154,GO:0030554,GO:0032502,GO:0032549,GO:0032550,GO:0032553,GO:0032555,GO:0032559,GO:0035639,GO:…
								AIPGENE1620	Swiss-Prot	sp|Q7Z020|TRPA1_DROME	Transient receptor potential cation channel subfamily A member 1 OS=Drosophila melanogaster GN=TrpA1 PE=2 SV=4	GO:0001580,GO:0003674,GO:0005215,GO:0005216,GO:0005244,GO:0005261,GO:0005262,GO:0005575,GO:0006810,GO:0006811,GO:0006812,GO:0006816,GO:0006950,GO:0007165,GO:0007602,GO:0007610,GO:0007638,GO:0008150,GO:0008324,GO:0009266,GO:0009314,GO:0009408,GO:0009416,GO:0009453,GO:0009581,GO:0009582,GO:0009583,GO:0009593,GO:0009605,GO:0009612,GO:0009628,GO:0009987,GO:0010378,GO:0015075,GO:0015085,GO:0015267,GO:…
								AIPGENE1623	Swiss-Prot	sp|Q9H4G4|GAPR1_HUMAN	Golgi-associated plant pathogenesis-related protein 1 OS=Homo sapiens GN=GLIPR2 PE=1 SV=3	GO:0000139,GO:0003674,GO:0005488,GO:0005515,GO:0005575,GO:0005576,GO:0005794,GO:0008150,GO:0009893,GO:0009966,GO:0009967,GO:0010562,GO:0010632,GO:0010634,GO:0010646,GO:0010647,GO:0010717,GO:0010718,GO:0010720,GO:0010769,GO:0010770,GO:0016020,GO:0019220,GO:0019222,GO:0022603,GO:0022604,GO:0023051,GO:0023056,GO:0030334,GO:0030335,GO:0031090,GO:0031323,GO:0031325,GO:0031982,GO:0031988,GO:0032879,GO:…
								AIPGENE1628	Swiss-Prot	sp|O08654|CP070_RAT	UPF0183 protein C16orf70 homolog OS=Rattus norvegicus PE=2 SV=1	GO:0003674,GO:0005102,GO:0005488,GO:0005515,GO:0005575,GO:0005802,GO:0006810,GO:0006886,GO:0006892,GO:0006893,GO:0008150,GO:0015031,GO:0016020,GO:0016192,GO:0016482,GO:0030425,GO:0030672,GO:0031090,GO:0035254,GO:0042995,GO:0043001,GO:0043005,GO:0043226,GO:0043227,GO:0043229,GO:0043231,GO:0044422,GO:0044424,GO:0044431,GO:0044433,GO:0044444,GO:0044446,GO:0044456,GO:0044464,GO:0044699,GO:0044765,GO:…
								AIPGENE1632	Swiss-Prot	sp|Q561X0|NEPR1_DANRE	Nuclear envelope phosphatase-regulatory subunit 1 OS=Danio rerio GN=cnep1r1 PE=2 SV=1	GO:0003674,GO:0005575,GO:0005634,GO:0005737,GO:0006629,GO:0008150,GO:0008152,GO:0008287,GO:0009889,GO:0009891,GO:0009893,GO:0010562,GO:0010604,GO:0010866,GO:0010867,GO:0016020,GO:0016021,GO:0019216,GO:0019220,GO:0019222,GO:0031090,GO:0031323,GO:0031325,GO:0031326,GO:0031328,GO:0031399,GO:0031401,GO:0031965,GO:0032268,GO:0032270,GO:0032991,GO:0035303,GO:0035304,GO:0035306,GO:0035307,GO:0043226,GO:…
								AIPGENE1634	Swiss-Prot	sp|Q5PR73|DIRA2_MOUSE	GTP-binding protein Di-Ras2 OS=Mus musculus GN=Diras2 PE=2 SV=1	GO:0000166,GO:0001882,GO:0001883,GO:0003674,GO:0005488,GO:0005525,GO:0005575,GO:0005886,GO:0006139,GO:0006152,GO:0006163,GO:0006184,GO:0006195,GO:0006725,GO:0006753,GO:0006793,GO:0006796,GO:0006807,GO:0007165,GO:0007264,GO:0008150,GO:0008152,GO:0009056,GO:0009116,GO:0009117,GO:0009119,GO:0009141,GO:0009143,GO:0009144,GO:0009146,GO:0009150,GO:0009154,GO:0009164,GO:0009166,GO:0009199,GO:0009203,GO:…
								AIPGENE1635	Swiss-Prot	sp|P0C7N9|PSMG4_MOUSE	Proteasome assembly chaperone 4 OS=Mus musculus GN=Psmg4 PE=1 SV=1	GO:0003674,GO:0005575,GO:0008150
								AIPGENE1636	no_hit
	scaffold155size455307	10000	250000	240	-1.66935	0.355	177.882	AIPGENE15544	TrEMBL	tr|C7C211|C7C211_SCHJA	Reverse transcriptase OS=Schistosoma japonicum PE=4 SV=1	GO:0003674,GO:0003676,GO:0003723,GO:0003824,GO:0003964,GO:0005488,GO:0006139,GO:0006259,GO:0006260,GO:0006278,GO:0006725,GO:0006807,GO:0008150,GO:0008152,GO:0009058,GO:0009059,GO:0009987,GO:0016740,GO:0016772,GO:0016779,GO:0034061,GO:0034641,GO:0034645,GO:0043170,GO:0044237,GO:0044238,GO:0044249,GO:0044260,GO:0046483,GO:0071704,GO:0090304,GO:0097159,GO:1901360,GO:1901363,GO:1901576
								AIPGENE15548	Swiss-Prot	sp|Q7LHG5|YI31B_YEAST	Transposon Ty3-I Gag-Pol polyprotein OS=Saccharomyces cerevisiae (strain ATCC 204508 / S288c) GN=TY3B-I PE=3 SV=2	GO:0000166,GO:0000943,GO:0001882,GO:0001883,GO:0003674,GO:0003676,GO:0003677,GO:0003723,GO:0003824,GO:0003887,GO:0003964,GO:0004175,GO:0004190,GO:0004518,GO:0004519,GO:0004521,GO:0004523,GO:0004540,GO:0005488,GO:0005524,GO:0005575,GO:0005634,GO:0005737,GO:0006139,GO:0006259,GO:0006260,GO:0006261,GO:0006278,GO:0006310,GO:0006508,GO:0006725,GO:0006807,GO:0008150,GO:0008152,GO:0008233,GO:0008270,GO:…
								AIPGENE15552	Swiss-Prot	sp|Q9D1F5|CE045_MOUSE	UPF0544 protein C5orf45 homolog OS=Mus musculus PE=2 SV=1	GO:0003674,GO:0005575,GO:0008150
								AIPGENE15556	no_hit
								AIPGENE15559	Swiss-Prot	sp|Q8N9S7|CHDC2_HUMAN	Calponin homology domain-containing protein 2 OS=Homo sapiens GN=CHDC2 PE=2 SV=1	GO:0005575,GO:0016020,GO:0016021,GO:0044425
								AIPGENE15560	TrEMBL	tr|Q4QQD7|Q4QQD7_SCHMA	Reverse transcriptase OS=Schistosoma mansoni PE=2 SV=1	GO:0003674,GO:0003676,GO:0003723,GO:0003824,GO:0003964,GO:0005488,GO:0006139,GO:0006259,GO:0006260,GO:0006278,GO:0006725,GO:0006807,GO:0008150,GO:0008152,GO:0009058,GO:0009059,GO:0009987,GO:0016740,GO:0016772,GO:0016779,GO:0034061,GO:0034641,GO:0034645,GO:0043170,GO:0044237,GO:0044238,GO:0044249,GO:0044260,GO:0046483,GO:0071704,GO:0090304,GO:0097159,GO:1901360,GO:1901363,GO:1901576
								AIPGENE15561	Swiss-Prot	sp|Q2KIX2|GDAP2_BOVIN	Ganglioside-induced differentiation-associated protein 2 OS=Bos taurus GN=GDAP2 PE=2 SV=1	GO:0001101,GO:0005575,GO:0005765,GO:0005774,GO:0008150,GO:0010033,GO:0016020,GO:0031090,GO:0032526,GO:0033993,GO:0042221,GO:0044422,GO:0044424,GO:0044437,GO:0044444,GO:0044446,GO:0044464,GO:0050896,GO:0098588,GO:1901700
								AIPGENE15562	Swiss-Prot	sp|Q2KIX2|GDAP2_BOVIN	Ganglioside-induced differentiation-associated protein 2 OS=Bos taurus GN=GDAP2 PE=2 SV=1	GO:0001101,GO:0005575,GO:0005765,GO:0005774,GO:0008150,GO:0010033,GO:0016020,GO:0031090,GO:0032526,GO:0033993,GO:0042221,GO:0044422,GO:0044424,GO:0044437,GO:0044444,GO:0044446,GO:0044464,GO:0050896,GO:0098588,GO:1901700
								AIPGENE15563	no_hit
								AIPGENE15564	nr	gi|156387413|ref|XP_001634198.1|	predicted protein [Nematostella vectensis] >gi|156221278|gb|EDO42135.1| predicted protein [Nematostella vectensis]
								AIPGENE15565	Swiss-Prot	sp|Q5EA24|MINA_BOVIN	Bifunctional lysine-specific demethylase and histidyl-hydroxylase MINA OS=Bos taurus GN=MINA PE=2 SV=1	GO:0000122,GO:0000988,GO:0000989,GO:0001076,GO:0001191,GO:0003674,GO:0003824,GO:0005488,GO:0005575,GO:0005634,GO:0005667,GO:0005730,GO:0005737,GO:0005829,GO:0006139,GO:0006351,GO:0006355,GO:0006357,GO:0006725,GO:0006807,GO:0008150,GO:0008152,GO:0009058,GO:0009059,GO:0009889,GO:0009890,GO:0009892,GO:0009987,GO:0010468,GO:0010556,GO:0010558,GO:0010605,GO:0010629,GO:0016070,GO:0016491,GO:0018130,GO:…
								AIPGENE15572	nr	gi|156394264|ref|XP_001636746.1|	predicted protein [Nematostella vectensis] >gi|156223852|gb|EDO44683.1| predicted protein [Nematostella vectensis]
								AIPGENE15573	no_hit
								AIPGENE15576	TrEMBL	tr|Q90Z50|Q90Z50_TAKRU	Putative reverse transcriptase OS=Takifugu rubripes PE=4 SV=1	GO:0003674,GO:0003676,GO:0003723,GO:0003824,GO:0003964,GO:0005488,GO:0006139,GO:0006259,GO:0006260,GO:0006278,GO:0006725,GO:0006807,GO:0008150,GO:0008152,GO:0009058,GO:0009059,GO:0009987,GO:0016740,GO:0016772,GO:0016779,GO:0034061,GO:0034641,GO:0034645,GO:0043170,GO:0044237,GO:0044238,GO:0044249,GO:0044260,GO:0046483,GO:0071704,GO:0090304,GO:0097159,GO:1901360,GO:1901363,GO:1901576
								AIPGENE15579	Swiss-Prot	sp|Q8IUF8|MINA_HUMAN	Bifunctional lysine-specific demethylase and histidyl-hydroxylase MINA OS=Homo sapiens GN=MINA PE=1 SV=1	GO:0000122,GO:0000988,GO:0000989,GO:0001076,GO:0001191,GO:0003674,GO:0003824,GO:0005488,GO:0005575,GO:0005634,GO:0005667,GO:0005730,GO:0005737,GO:0005829,GO:0006139,GO:0006351,GO:0006355,GO:0006357,GO:0006725,GO:0006807,GO:0008150,GO:0008152,GO:0009058,GO:0009059,GO:0009889,GO:0009890,GO:0009892,GO:0009987,GO:0010468,GO:0010556,GO:0010558,GO:0010605,GO:0010629,GO:0016070,GO:0016491,GO:0018130,GO:…
								AIPGENE15580	no_hit
								AIPGENE15584	Swiss-Prot	sp|P21329|RTJK_DROFU	RNA-directed DNA polymerase from mobile element jockey OS=Drosophila funebris GN=jockey\pol PE=1 SV=1	GO:0003674,GO:0003676,GO:0003723,GO:0003824,GO:0003964,GO:0005488,GO:0006139,GO:0006259,GO:0006260,GO:0006278,GO:0006725,GO:0006807,GO:0008150,GO:0008152,GO:0009058,GO:0009059,GO:0009987,GO:0016740,GO:0016772,GO:0016779,GO:0034061,GO:0034641,GO:0034645,GO:0043170,GO:0044237,GO:0044238,GO:0044249,GO:0044260,GO:0046483,GO:0071704,GO:0090304,GO:0097159,GO:1901360,GO:1901363,GO:1901576
								AIPGENE15585	Swiss-Prot	sp|Q5EA24|MINA_BOVIN	Bifunctional lysine-specific demethylase and histidyl-hydroxylase MINA OS=Bos taurus GN=MINA PE=2 SV=1	GO:0000122,GO:0000988,GO:0000989,GO:0001076,GO:0001191,GO:0003674,GO:0003824,GO:0005488,GO:0005575,GO:0005634,GO:0005667,GO:0005730,GO:0005737,GO:0005829,GO:0006139,GO:0006351,GO:0006355,GO:0006357,GO:0006725,GO:0006807,GO:0008150,GO:0008152,GO:0009058,GO:0009059,GO:0009889,GO:0009890,GO:0009892,GO:0009987,GO:0010468,GO:0010556,GO:0010558,GO:0010605,GO:0010629,GO:0016070,GO:0016491,GO:0018130,GO:…
								AIPGENE15588	Swiss-Prot	sp|A3KP59|NO66_DANRE	Bifunctional lysine-specific demethylase and histidyl-hydroxylase NO66 OS=Danio rerio GN=no66 PE=2 SV=1	GO:0003674,GO:0003824,GO:0005488,GO:0005506,GO:0005575,GO:0005634,GO:0005654,GO:0005730,GO:0006139,GO:0006325,GO:0006351,GO:0006355,GO:0006464,GO:0006482,GO:0006725,GO:0006807,GO:0006996,GO:0008150,GO:0008152,GO:0008214,GO:0009058,GO:0009059,GO:0009889,GO:0009890,GO:0009892,GO:0009987,GO:0010468,GO:0010556,GO:0010558,GO:0010605,GO:0010629,GO:0016043,GO:0016070,GO:0016491,GO:0016568,GO:0016569,GO:…
	scaffold301size296964	40000	290000	250	-1.68051	0.366619	242.654	AIPGENE16756	nr	gi|156366046|ref|XP_001626952.1|	predicted protein [Nematostella vectensis] >gi|156213846|gb|EDO34852.1| predicted protein [Nematostella vectensis]
								AIPGENE16758	Swiss-Prot	sp|P42682|TXK_MOUSE	Tyrosine-protein kinase TXK OS=Mus musculus GN=Txk PE=1 SV=1	GO:0000166,GO:0001775,GO:0001816,GO:0001865,GO:0001882,GO:0001883,GO:0002250,GO:0002253,GO:0002376,GO:0002429,GO:0002521,GO:0002682,GO:0002684,GO:0002757,GO:0002764,GO:0002768,GO:0003674,GO:0003676,GO:0003677,GO:0003824,GO:0004672,GO:0004713,GO:0004715,GO:0005488,GO:0005524,GO:0005575,GO:0005634,GO:0005737,GO:0005886,GO:0006139,GO:0006351,GO:0006355,GO:0006464,GO:0006468,GO:0006725,GO:0006793,GO:…
								AIPGENE16759	TrEMBL	tr|B0WH72|B0WH72_CULQU	Putative uncharacterized protein OS=Culex quinquefasciatus GN=CpipJ_CPIJ006540 PE=4 SV=1	GO:0000166,GO:0000723,GO:0001882,GO:0001883,GO:0003674,GO:0003678,GO:0003824,GO:0004386,GO:0005488,GO:0005524,GO:0006139,GO:0006259,GO:0006281,GO:0006725,GO:0006807,GO:0006950,GO:0006974,GO:0006996,GO:0008150,GO:0008152,GO:0009987,GO:0016043,GO:0016462,GO:0016787,GO:0016817,GO:0016818,GO:0017076,GO:0017111,GO:0030554,GO:0032200,GO:0032392,GO:0032508,GO:0032549,GO:0032550,GO:0032553,GO:0032555,GO:…
								AIPGENE16760	Swiss-Prot	sp|Q03110|CSP_PLASI	Circumsporozoite protein OS=Plasmodium simium GN=CS PE=3 SV=1	GO:0005575,GO:0009986,GO:0044464
								AIPGENE16761	TrEMBL	tr|A7SM19|A7SM19_NEMVE	Predicted protein OS=Nematostella vectensis GN=v1g214367 PE=4 SV=1	GO:0003674,GO:0003824,GO:0008150,GO:0008152,GO:0016787
								AIPGENE16762	no_hit
								AIPGENE16763	TrEMBL	tr|A7SWJ4|A7SWJ4_NEMVE	Predicted protein OS=Nematostella vectensis GN=v1g218586 PE=4 SV=1	GO:0002252,GO:0002376,GO:0003674,GO:0004871,GO:0005575,GO:0005739,GO:0006950,GO:0006952,GO:0007165,GO:0008150,GO:0009605,GO:0009607,GO:0009615,GO:0009987,GO:0043207,GO:0043226,GO:0043227,GO:0043229,GO:0043231,GO:0044424,GO:0044444,GO:0044464,GO:0050789,GO:0050794,GO:0050896,GO:0051607,GO:0051704,GO:0051707,GO:0051716,GO:0060089,GO:0065007,GO:0098542
								AIPGENE16765	nr	gi|390343919|ref|XP_003725994.1|	PREDICTED: uncharacterized protein LOC100891484 [Strongylocentrotus purpuratus]
								AIPGENE16767	no_hit
								AIPGENE16768	no_hit
								AIPGENE16770	TrEMBL	tr|A7SS82|A7SS82_NEMVE	Predicted protein OS=Nematostella vectensis GN=v1g247073 PE=4 SV=1	GO:0003674,GO:0003676,GO:0005488,GO:0097159,GO:1901363
								AIPGENE16772	Swiss-Prot	sp|P21328|RTJK_DROME	RNA-directed DNA polymerase from mobile element jockey OS=Drosophila melanogaster GN=pol PE=1 SV=1	GO:0003674,GO:0003676,GO:0003723,GO:0003824,GO:0003964,GO:0005488,GO:0006139,GO:0006259,GO:0006260,GO:0006278,GO:0006725,GO:0006807,GO:0008150,GO:0008152,GO:0009058,GO:0009059,GO:0009987,GO:0016740,GO:0016772,GO:0016779,GO:0034061,GO:0034641,GO:0034645,GO:0043170,GO:0044237,GO:0044238,GO:0044249,GO:0044260,GO:0046483,GO:0071704,GO:0090304,GO:0097159,GO:1901360,GO:1901363,GO:1901576
								AIPGENE16773	TrEMBL	tr|C3ZUM2|C3ZUM2_BRAFL	Putative uncharacterized protein OS=Branchiostoma floridae GN=BRAFLDRAFT_127392 PE=4 SV=1	GO:0003674,GO:0005488,GO:0043167,GO:0043169,GO:0046872
								AIPGENE16774	Swiss-Prot	sp|P21328|RTJK_DROME	RNA-directed DNA polymerase from mobile element jockey OS=Drosophila melanogaster GN=pol PE=1 SV=1	GO:0003674,GO:0003676,GO:0003723,GO:0003824,GO:0003964,GO:0005488,GO:0006139,GO:0006259,GO:0006260,GO:0006278,GO:0006725,GO:0006807,GO:0008150,GO:0008152,GO:0009058,GO:0009059,GO:0009987,GO:0016740,GO:0016772,GO:0016779,GO:0034061,GO:0034641,GO:0034645,GO:0043170,GO:0044237,GO:0044238,GO:0044249,GO:0044260,GO:0046483,GO:0071704,GO:0090304,GO:0097159,GO:1901360,GO:1901363,GO:1901576
								AIPGENE16775	no_hit
								AIPGENE16776	no_hit
								AIPGENE16777	nr	gi|156366046|ref|XP_001626952.1|	predicted protein [Nematostella vectensis] >gi|156213846|gb|EDO34852.1| predicted protein [Nematostella vectensis]
								AIPGENE16779	TrEMBL	tr|W4Y0P2|W4Y0P2_STRPU	Uncharacterized protein OS=Strongylocentrotus purpuratus GN=Sp-Endrvt18 PE=4 SV=1	GO:0003674,GO:0003676,GO:0003723,GO:0003824,GO:0003964,GO:0005488,GO:0006139,GO:0006259,GO:0006260,GO:0006278,GO:0006725,GO:0006807,GO:0008150,GO:0008152,GO:0009058,GO:0009059,GO:0009987,GO:0016740,GO:0016772,GO:0016779,GO:0034061,GO:0034641,GO:0034645,GO:0043170,GO:0044237,GO:0044238,GO:0044249,GO:0044260,GO:0046483,GO:0071704,GO:0090304,GO:0097159,GO:1901360,GO:1901363,GO:1901576
								AIPGENE16780	TrEMBL	tr|A7S2E3|A7S2E3_NEMVE	Predicted protein OS=Nematostella vectensis GN=v1g205729 PE=4 SV=1	GO:0003674,GO:0003676,GO:0003723,GO:0003824,GO:0003964,GO:0005488,GO:0006139,GO:0006259,GO:0006260,GO:0006278,GO:0006725,GO:0006807,GO:0008150,GO:0008152,GO:0009058,GO:0009059,GO:0009987,GO:0016740,GO:0016772,GO:0016779,GO:0034061,GO:0034641,GO:0034645,GO:0043170,GO:0044237,GO:0044238,GO:0044249,GO:0044260,GO:0046483,GO:0071704,GO:0090304,GO:0097159,GO:1901360,GO:1901363,GO:1901576
								AIPGENE16781	Swiss-Prot	sp|P27643|SP5K_BACSU	Stage V sporulation protein K OS=Bacillus subtilis (strain 168) GN=spoVK PE=2 SV=3	GO:0000166,GO:0001882,GO:0001883,GO:0003674,GO:0003824,GO:0005488,GO:0005524,GO:0008150,GO:0008152,GO:0009987,GO:0016462,GO:0016787,GO:0016817,GO:0016818,GO:0017076,GO:0017111,GO:0030154,GO:0030435,GO:0030554,GO:0032502,GO:0032549,GO:0032550,GO:0032553,GO:0032555,GO:0032559,GO:0035639,GO:0036094,GO:0043167,GO:0043168,GO:0043934,GO:0044699,GO:0044763,GO:0044767,GO:0048646,GO:0048869,GO:0097159,GO:…
								AIPGENE16782	nr	gi|260789303|ref|XP_002589686.1|	hypothetical protein BRAFLDRAFT_100813 [Branchiostoma floridae] >gi|229274868|gb|EEN45697.1| hypothetical protein BRAFLDRAFT_100813 [Branchiostoma floridae]
								AIPGENE16783	Swiss-Prot	sp|P04146|COPIA_DROME	Copia protein OS=Drosophila melanogaster GN=GIP PE=1 SV=3	GO:0000166,GO:0001882,GO:0001883,GO:0003674,GO:0003676,GO:0003824,GO:0004175,GO:0004190,GO:0005488,GO:0005524,GO:0006139,GO:0006259,GO:0006508,GO:0006725,GO:0006807,GO:0008150,GO:0008152,GO:0008233,GO:0008270,GO:0009987,GO:0015074,GO:0016787,GO:0017076,GO:0019538,GO:0030554,GO:0032549,GO:0032550,GO:0032553,GO:0032555,GO:0032559,GO:0034641,GO:0035639,GO:0036094,GO:0043167,GO:0043168,GO:0043169,GO:…
								AIPGENE16784	Swiss-Prot	sp|P21328|RTJK_DROME	RNA-directed DNA polymerase from mobile element jockey OS=Drosophila melanogaster GN=pol PE=1 SV=1	GO:0003674,GO:0003676,GO:0003723,GO:0003824,GO:0003964,GO:0005488,GO:0006139,GO:0006259,GO:0006260,GO:0006278,GO:0006725,GO:0006807,GO:0008150,GO:0008152,GO:0009058,GO:0009059,GO:0009987,GO:0016740,GO:0016772,GO:0016779,GO:0034061,GO:0034641,GO:0034645,GO:0043170,GO:0044237,GO:0044238,GO:0044249,GO:0044260,GO:0046483,GO:0071704,GO:0090304,GO:0097159,GO:1901360,GO:1901363,GO:1901576
								AIPGENE16785	TrEMBL	tr|W4Z0I4|W4Z0I4_STRPU	Uncharacterized protein OS=Strongylocentrotus purpuratus GN=Sp-PppL_129 PE=4 SV=1	GO:0003674,GO:0003676,GO:0005488,GO:0006139,GO:0006259,GO:0006725,GO:0006807,GO:0008150,GO:0008152,GO:0009987,GO:0015074,GO:0034641,GO:0043170,GO:0044237,GO:0044238,GO:0044260,GO:0046483,GO:0071704,GO:0090304,GO:0097159,GO:1901360,GO:1901363
								AIPGENE16786	TrEMBL	tr|I1EJF0|I1EJF0_AMPQE	Uncharacterized protein OS=Amphimedon queenslandica GN=LOC100638831 PE=4 SV=1	GO:0003674,GO:0003676,GO:0005488,GO:0006139,GO:0006259,GO:0006725,GO:0006807,GO:0008150,GO:0008152,GO:0009987,GO:0015074,GO:0034641,GO:0043170,GO:0044237,GO:0044238,GO:0044260,GO:0046483,GO:0071704,GO:0090304,GO:0097159,GO:1901360,GO:1901363
	scaffold362size220168	40000	180000	140	-1.59574	0.324	193.288	AIPGENE23568	TrEMBL	tr|W4ZIR1|W4ZIR1_STRPU	Uncharacterized protein OS=Strongylocentrotus purpuratus GN=Sp-Endrvt11 PE=4 SV=1	GO:0000723,GO:0003674,GO:0003678,GO:0003824,GO:0004386,GO:0006139,GO:0006259,GO:0006281,GO:0006725,GO:0006807,GO:0006950,GO:0006974,GO:0006996,GO:0008150,GO:0008152,GO:0009987,GO:0016043,GO:0016462,GO:0016787,GO:0016817,GO:0016818,GO:0017111,GO:0032200,GO:0032392,GO:0032508,GO:0033554,GO:0034641,GO:0042592,GO:0043170,GO:0044237,GO:0044238,GO:0044260,GO:0044699,GO:0044710,GO:0044763,GO:0046483,GO:…
								AIPGENE23569	Swiss-Prot	sp|Q7LHG5|YI31B_YEAST	Transposon Ty3-I Gag-Pol polyprotein OS=Saccharomyces cerevisiae (strain ATCC 204508 / S288c) GN=TY3B-I PE=3 SV=2	GO:0000166,GO:0000943,GO:0001882,GO:0001883,GO:0003674,GO:0003676,GO:0003677,GO:0003723,GO:0003824,GO:0003887,GO:0003964,GO:0004175,GO:0004190,GO:0004518,GO:0004519,GO:0004521,GO:0004523,GO:0004540,GO:0005488,GO:0005524,GO:0005575,GO:0005634,GO:0005737,GO:0006139,GO:0006259,GO:0006260,GO:0006261,GO:0006278,GO:0006310,GO:0006508,GO:0006725,GO:0006807,GO:0008150,GO:0008152,GO:0008233,GO:0008270,GO:…
								AIPGENE23570	nr	gi|260785988|ref|XP_002588041.1|	hypothetical protein BRAFLDRAFT_83021 [Branchiostoma floridae] >gi|229273198|gb|EEN44052.1| hypothetical protein BRAFLDRAFT_83021 [Branchiostoma floridae]
								AIPGENE23571	TrEMBL	tr|W4ZL70|W4ZL70_STRPU	Uncharacterized protein OS=Strongylocentrotus purpuratus GN=Sp-PppL_169 PE=4 SV=1	GO:0003674,GO:0003676,GO:0005488,GO:0006139,GO:0006259,GO:0006725,GO:0006807,GO:0008150,GO:0008152,GO:0008270,GO:0009987,GO:0015074,GO:0034641,GO:0043167,GO:0043169,GO:0043170,GO:0044237,GO:0044238,GO:0044260,GO:0046483,GO:0046872,GO:0046914,GO:0071704,GO:0090304,GO:0097159,GO:1901360,GO:1901363
								AIPGENE23572	nr	gi|260785349|ref|XP_002587724.1|	hypothetical protein BRAFLDRAFT_94627 [Branchiostoma floridae] >gi|229272876|gb|EEN43735.1| hypothetical protein BRAFLDRAFT_94627 [Branchiostoma floridae]
								AIPGENE23574	no_hit
								AIPGENE23577	Swiss-Prot	sp|Q9W6K2|EXO1_XENLA	Exonuclease 1 OS=Xenopus laevis GN=exo1 PE=2 SV=1	GO:0000737,GO:0000738,GO:0003674,GO:0003676,GO:0003677,GO:0003824,GO:0004518,GO:0004519,GO:0004520,GO:0004527,GO:0004529,GO:0004536,GO:0005488,GO:0005575,GO:0005634,GO:0006139,GO:0006259,GO:0006281,GO:0006298,GO:0006308,GO:0006310,GO:0006725,GO:0006807,GO:0006950,GO:0006974,GO:0008150,GO:0008152,GO:0008297,GO:0008409,GO:0009056,GO:0009057,GO:0009987,GO:0016787,GO:0016788,GO:0016796,GO:0016895,GO:…
								AIPGENE23578	TrEMBL	tr|W4YQ55|W4YQ55_STRPU	Uncharacterized protein OS=Strongylocentrotus purpuratus GN=Sp-PppL_118 PE=4 SV=1	GO:0003674,GO:0003676,GO:0005488,GO:0006139,GO:0006259,GO:0006725,GO:0006807,GO:0008150,GO:0008152,GO:0008270,GO:0009987,GO:0015074,GO:0034641,GO:0043167,GO:0043169,GO:0043170,GO:0044237,GO:0044238,GO:0044260,GO:0046483,GO:0046872,GO:0046914,GO:0071704,GO:0090304,GO:0097159,GO:1901360,GO:1901363
								AIPGENE23580	nr	gi|156381299|ref|XP_001632203.1|	predicted protein [Nematostella vectensis] >gi|156219255|gb|EDO40140.1| predicted protein [Nematostella vectensis]
								AIPGENE23584	nr	gi|260785391|ref|XP_002587745.1|	hypothetical protein BRAFLDRAFT_127393 [Branchiostoma floridae] >gi|229272897|gb|EEN43756.1| hypothetical protein BRAFLDRAFT_127393 [Branchiostoma floridae]
								AIPGENE23586	no_hit
								AIPGENE23589	nr	gi|156372470|ref|XP_001629060.1|	predicted protein [Nematostella vectensis] >gi|156216052|gb|EDO36997.1| predicted protein [Nematostella vectensis]
