# Supplementary material for: Genome-wide polymorphism and signatures of selection in the symbiotic sea anemone Aiptasia
Source: BMC Genomics. 2016 Feb 29;17:160. doi: 10.1186/s12864-016-2488-6 (PMC4772690; doi:10.1186/s12864-016-2488-6)
Supplement: Additional file 2: Table S3. — GO enrichment analysis for gene models in outlier regions from Table S2. (XLS 156 kb) [file 12864_2016_2488_MOESM2_ESM.xls]

## Sheet: S3
Table S3. Results from GO enrichment analysis for outlier lists, in order of increasing p-value at a significance level of α=0.01. P-values were corrected for multiple comparisons using the Yekutieli method.
Outlier Category	Ontology	GO ID	Term	# Genes	p-value	Genes
High π (>3SD from mean)	Biological Process	GO:1901642	nucleoside transmembrane transport	4	0.0096049	AIPGENE4500 // AIPGENE4501 // AIPGENE4502 // AIPGENE4503
	Cellular Component	GO:0016607	nuclear speck	13	7.79145e-06	AIPGENE1181 // AIPGENE1194 // AIPGENE1195 // AIPGENE1361 // AIPGENE4472 // AIPGENE26129 // AIPGENE26130 // AIPGENE26131 // AIPGENE26132 // AIPGENE26133 // AIPGENE26134 // AIPGENE26135 // AIPGENE26136
		GO:0016604	nuclear body	14	0.000273733	AIPGENE1181 // AIPGENE1194 // AIPGENE1195 // AIPGENE1361 // AIPGENE4472 // AIPGENE4547 // AIPGENE26129 // AIPGENE26130 // AIPGENE26131 // AIPGENE26132 // AIPGENE26133 // AIPGENE26134 // AIPGENE26135 // AIPGENE26136
		GO:0005575	cellular_component	170	0.00120566	AIPGENE1173 // AIPGENE1174 // AIPGENE1175 // AIPGENE1176 // AIPGENE1177 // AIPGENE1180 // AIPGENE1181 // AIPGENE1185 // AIPGENE1187 // AIPGENE1188 // AIPGENE1193 // AIPGENE1194 // AIPGENE1195 // AIPGENE1206 // AIPGENE1210 // AIPGENE1216 // AIPGENE1217 // AIPGENE1226 // AIPGENE1228 // AIPGENE1229 // AIPGENE1244 // AIPGENE1262 // AIPGENE1263 // AIPGENE1264 // AIPGENE1266 // AIPGENE1270 // AIPGENE12…
		GO:0005654	nucleoplasm	24	0.0096049	AIPGENE1181 // AIPGENE1194 // AIPGENE1195 // AIPGENE1229 // AIPGENE1280 // AIPGENE1326 // AIPGENE1361 // AIPGENE4447 // AIPGENE4472 // AIPGENE4484 // AIPGENE4544 // AIPGENE4547 // AIPGENE26033 // AIPGENE26072 // AIPGENE26084 // AIPGENE26120 // AIPGENE26129 // AIPGENE26130 // AIPGENE26131 // AIPGENE26132 // AIPGENE26133 // AIPGENE26134 // AIPGENE26135 // AIPGENE26136
	Molecular Function	GO:0005415	nucleoside:sodium symporter activity	4	0.000192131	AIPGENE4500 // AIPGENE4501 // AIPGENE4502 // AIPGENE4503
		GO:0030246	carbohydrate binding	16	0.000273733	AIPGENE1266 // AIPGENE4446 // AIPGENE4448 // AIPGENE4471 // AIPGENE4513 // AIPGENE4514 // AIPGENE4515 // AIPGENE4516 // AIPGENE4517 // AIPGENE4518 // AIPGENE4519 // AIPGENE4520 // AIPGENE4521 // AIPGENE4522 // AIPGENE4540 // AIPGENE26120
		GO:0015370	solute:sodium symporter activity	6	0.0096049	AIPGENE1343 // AIPGENE1344 // AIPGENE4500 // AIPGENE4501 // AIPGENE4502 // AIPGENE4503
Low Hw (>3SD from mean)	Biological Process	GO:0006821	chloride transport	4	0.00110274	AIPGENE5439 // AIPGENE5454 // AIPGENE5460 // AIPGENE5462
		GO:0015698	inorganic anion transport	4	0.00269283	AIPGENE5439 // AIPGENE5454 // AIPGENE5460 // AIPGENE5462
		GO:0007218	neuropeptide signaling pathway	5	0.0043754	AIPGENE10812 // AIPGENE5435 // AIPGENE5436 // AIPGENE5439 // AIPGENE5443
	Cellular Component	GO:0034707	chloride channel complex	4	0.000552052	AIPGENE5439 // AIPGENE5454 // AIPGENE5460 // AIPGENE5462
		GO:0045211	postsynaptic membrane	5	0.0042892	AIPGENE5439 // AIPGENE5444 // AIPGENE5454 // AIPGENE5460 // AIPGENE5462
		GO:0034702	ion channel complex	5	0.00663773	AIPGENE5439 // AIPGENE5444 // AIPGENE5454 // AIPGENE5460 // AIPGENE5462
		GO:0097060	synaptic membrane	5	0.00663773	AIPGENE5439 // AIPGENE5444 // AIPGENE5454 // AIPGENE5460 // AIPGENE5462
	Molecular Function	GO:0022824	transmitter-gated ion channel activity	3	0.000552052	AIPGENE5439 // AIPGENE5460 // AIPGENE5462
		GO:0022835	transmitter-gated channel activity	3	0.000552052	AIPGENE5439 // AIPGENE5460 // AIPGENE5462
		GO:0005253	anion channel activity	4	0.00110109	AIPGENE5439 // AIPGENE5454 // AIPGENE5460 // AIPGENE5462
		GO:0005254	chloride channel activity	4	0.00110109	AIPGENE5439 // AIPGENE5454 // AIPGENE5460 // AIPGENE5462
		GO:0015108	chloride transmembrane transporter activity	4	0.00110109	AIPGENE5439 // AIPGENE5454 // AIPGENE5460 // AIPGENE5462
		GO:0015103	inorganic anion transmembrane transporter activity	4	0.00211621	AIPGENE5439 // AIPGENE5454 // AIPGENE5460 // AIPGENE5462
		GO:0005230	extracellular ligand-gated ion channel activity	4	0.00663773	AIPGENE5439 // AIPGENE5454 // AIPGENE5460 // AIPGENE5462
		GO:0016934	extracellular-glycine-gated chloride channel activity	2	0.00933629	AIPGENE5439 // AIPGENE5460
Low Tajima's D (>3SD from mean)	Biological Process	GO:0038032	termination of G-protein coupled receptor signaling pathway	68	2.11414e-121	AIPGENE10423 // AIPGENE10424 // AIPGENE10425 // AIPGENE10426 // AIPGENE10427 // AIPGENE10428 // AIPGENE10429 // AIPGENE10430 // AIPGENE10431 // AIPGENE10432 // AIPGENE10433 // AIPGENE10434 // AIPGENE10435 // AIPGENE10436 // AIPGENE10437 // AIPGENE10438 // AIPGENE10439 // AIPGENE10440 // AIPGENE10441 // AIPGENE10442 // AIPGENE10443 // AIPGENE10444 // AIPGENE10445 // AIPGENE10446 // AIPGENE10447 //…
		GO:0023021	termination of signal transduction	68	1.80951e-120	AIPGENE10423 // AIPGENE10424 // AIPGENE10425 // AIPGENE10426 // AIPGENE10427 // AIPGENE10428 // AIPGENE10429 // AIPGENE10430 // AIPGENE10431 // AIPGENE10432 // AIPGENE10433 // AIPGENE10434 // AIPGENE10435 // AIPGENE10436 // AIPGENE10437 // AIPGENE10438 // AIPGENE10439 // AIPGENE10440 // AIPGENE10441 // AIPGENE10442 // AIPGENE10443 // AIPGENE10444 // AIPGENE10445 // AIPGENE10446 // AIPGENE10447 //…
		GO:0045744	negative regulation of G-protein coupled receptor protein signaling pathway	68	6.51697e-113	AIPGENE10423 // AIPGENE10424 // AIPGENE10425 // AIPGENE10426 // AIPGENE10427 // AIPGENE10428 // AIPGENE10429 // AIPGENE10430 // AIPGENE10431 // AIPGENE10432 // AIPGENE10433 // AIPGENE10434 // AIPGENE10435 // AIPGENE10436 // AIPGENE10437 // AIPGENE10438 // AIPGENE10439 // AIPGENE10440 // AIPGENE10441 // AIPGENE10442 // AIPGENE10443 // AIPGENE10444 // AIPGENE10445 // AIPGENE10446 // AIPGENE10447 //…
		GO:0008277	regulation of G-protein coupled receptor protein signaling pathway	68	4.00371e-100	AIPGENE10423 // AIPGENE10424 // AIPGENE10425 // AIPGENE10426 // AIPGENE10427 // AIPGENE10428 // AIPGENE10429 // AIPGENE10430 // AIPGENE10431 // AIPGENE10432 // AIPGENE10433 // AIPGENE10434 // AIPGENE10435 // AIPGENE10436 // AIPGENE10437 // AIPGENE10438 // AIPGENE10439 // AIPGENE10440 // AIPGENE10441 // AIPGENE10442 // AIPGENE10443 // AIPGENE10444 // AIPGENE10445 // AIPGENE10446 // AIPGENE10447 //…
		GO:0032321	positive regulation of Rho GTPase activity	68	2.06588e-84	AIPGENE10423 // AIPGENE10424 // AIPGENE10425 // AIPGENE10426 // AIPGENE10427 // AIPGENE10428 // AIPGENE10429 // AIPGENE10430 // AIPGENE10431 // AIPGENE10432 // AIPGENE10433 // AIPGENE10434 // AIPGENE10435 // AIPGENE10436 // AIPGENE10437 // AIPGENE10438 // AIPGENE10439 // AIPGENE10440 // AIPGENE10441 // AIPGENE10442 // AIPGENE10443 // AIPGENE10444 // AIPGENE10445 // AIPGENE10446 // AIPGENE10447 //…
		GO:0048011	neurotrophin TRK receptor signaling pathway	59	3.96927e-82	AIPGENE10423 // AIPGENE10424 // AIPGENE10425 // AIPGENE10426 // AIPGENE10427 // AIPGENE10428 // AIPGENE10431 // AIPGENE10432 // AIPGENE10433 // AIPGENE10434 // AIPGENE10435 // AIPGENE10436 // AIPGENE10437 // AIPGENE10438 // AIPGENE10439 // AIPGENE10440 // AIPGENE10442 // AIPGENE10443 // AIPGENE10445 // AIPGENE10446 // AIPGENE10447 // AIPGENE10448 // AIPGENE10449 // AIPGENE10450 // AIPGENE10451 //…
		GO:0032319	regulation of Rho GTPase activity	68	8.30649e-82	AIPGENE10423 // AIPGENE10424 // AIPGENE10425 // AIPGENE10426 // AIPGENE10427 // AIPGENE10428 // AIPGENE10429 // AIPGENE10430 // AIPGENE10431 // AIPGENE10432 // AIPGENE10433 // AIPGENE10434 // AIPGENE10435 // AIPGENE10436 // AIPGENE10437 // AIPGENE10438 // AIPGENE10439 // AIPGENE10440 // AIPGENE10441 // AIPGENE10442 // AIPGENE10443 // AIPGENE10444 // AIPGENE10445 // AIPGENE10446 // AIPGENE10447 //…
		GO:0038179	neurotrophin signaling pathway	59	7.32378e-81	AIPGENE10423 // AIPGENE10424 // AIPGENE10425 // AIPGENE10426 // AIPGENE10427 // AIPGENE10428 // AIPGENE10431 // AIPGENE10432 // AIPGENE10433 // AIPGENE10434 // AIPGENE10435 // AIPGENE10436 // AIPGENE10437 // AIPGENE10438 // AIPGENE10439 // AIPGENE10440 // AIPGENE10442 // AIPGENE10443 // AIPGENE10445 // AIPGENE10446 // AIPGENE10447 // AIPGENE10448 // AIPGENE10449 // AIPGENE10450 // AIPGENE10451 //…
		GO:0035023	regulation of Rho protein signal transduction	68	9.06695e-79	AIPGENE10423 // AIPGENE10424 // AIPGENE10425 // AIPGENE10426 // AIPGENE10427 // AIPGENE10428 // AIPGENE10429 // AIPGENE10430 // AIPGENE10431 // AIPGENE10432 // AIPGENE10433 // AIPGENE10434 // AIPGENE10435 // AIPGENE10436 // AIPGENE10437 // AIPGENE10438 // AIPGENE10439 // AIPGENE10440 // AIPGENE10441 // AIPGENE10442 // AIPGENE10443 // AIPGENE10444 // AIPGENE10445 // AIPGENE10446 // AIPGENE10447 //…
		GO:0032320	positive regulation of Ras GTPase activity	68	5.19353e-73	AIPGENE10423 // AIPGENE10424 // AIPGENE10425 // AIPGENE10426 // AIPGENE10427 // AIPGENE10428 // AIPGENE10429 // AIPGENE10430 // AIPGENE10431 // AIPGENE10432 // AIPGENE10433 // AIPGENE10434 // AIPGENE10435 // AIPGENE10436 // AIPGENE10437 // AIPGENE10438 // AIPGENE10439 // AIPGENE10440 // AIPGENE10441 // AIPGENE10442 // AIPGENE10443 // AIPGENE10444 // AIPGENE10445 // AIPGENE10446 // AIPGENE10447 //…
		GO:0097190	apoptotic signaling pathway	60	5.12209e-70	AIPGENE10423 // AIPGENE10424 // AIPGENE10425 // AIPGENE10426 // AIPGENE10427 // AIPGENE10428 // AIPGENE10431 // AIPGENE10432 // AIPGENE10433 // AIPGENE10434 // AIPGENE10435 // AIPGENE10436 // AIPGENE10437 // AIPGENE10438 // AIPGENE10439 // AIPGENE10440 // AIPGENE10442 // AIPGENE10443 // AIPGENE10445 // AIPGENE10446 // AIPGENE10447 // AIPGENE10448 // AIPGENE10449 // AIPGENE10450 // AIPGENE10451 //…
		GO:1900117	regulation of execution phase of apoptosis	60	1.62845e-69	AIPGENE10423 // AIPGENE10424 // AIPGENE10425 // AIPGENE10426 // AIPGENE10427 // AIPGENE10428 // AIPGENE10431 // AIPGENE10432 // AIPGENE10433 // AIPGENE10434 // AIPGENE10435 // AIPGENE10436 // AIPGENE10437 // AIPGENE10438 // AIPGENE10439 // AIPGENE10440 // AIPGENE10442 // AIPGENE10443 // AIPGENE10445 // AIPGENE10446 // AIPGENE10447 // AIPGENE10448 // AIPGENE10449 // AIPGENE10450 // AIPGENE10451 //…
		GO:0043065	positive regulation of apoptotic process	62	3.38299e-68	AIPGENE10423 // AIPGENE10424 // AIPGENE10425 // AIPGENE10426 // AIPGENE10427 // AIPGENE10428 // AIPGENE10431 // AIPGENE10432 // AIPGENE10433 // AIPGENE10434 // AIPGENE10435 // AIPGENE10436 // AIPGENE10437 // AIPGENE10438 // AIPGENE10439 // AIPGENE10440 // AIPGENE10442 // AIPGENE10443 // AIPGENE10445 // AIPGENE10446 // AIPGENE10447 // AIPGENE10448 // AIPGENE10449 // AIPGENE10450 // AIPGENE10451 //…
		GO:0032318	regulation of Ras GTPase activity	68	9.37174e-68	AIPGENE10423 // AIPGENE10424 // AIPGENE10425 // AIPGENE10426 // AIPGENE10427 // AIPGENE10428 // AIPGENE10429 // AIPGENE10430 // AIPGENE10431 // AIPGENE10432 // AIPGENE10433 // AIPGENE10434 // AIPGENE10435 // AIPGENE10436 // AIPGENE10437 // AIPGENE10438 // AIPGENE10439 // AIPGENE10440 // AIPGENE10441 // AIPGENE10442 // AIPGENE10443 // AIPGENE10444 // AIPGENE10445 // AIPGENE10446 // AIPGENE10447 //…
		GO:0043068	positive regulation of programmed cell death	62	1.34689e-67	AIPGENE10423 // AIPGENE10424 // AIPGENE10425 // AIPGENE10426 // AIPGENE10427 // AIPGENE10428 // AIPGENE10431 // AIPGENE10432 // AIPGENE10433 // AIPGENE10434 // AIPGENE10435 // AIPGENE10436 // AIPGENE10437 // AIPGENE10438 // AIPGENE10439 // AIPGENE10440 // AIPGENE10442 // AIPGENE10443 // AIPGENE10445 // AIPGENE10446 // AIPGENE10447 // AIPGENE10448 // AIPGENE10449 // AIPGENE10450 // AIPGENE10451 //…
		GO:0010942	positive regulation of cell death	62	5.05574e-66	AIPGENE10423 // AIPGENE10424 // AIPGENE10425 // AIPGENE10426 // AIPGENE10427 // AIPGENE10428 // AIPGENE10431 // AIPGENE10432 // AIPGENE10433 // AIPGENE10434 // AIPGENE10435 // AIPGENE10436 // AIPGENE10437 // AIPGENE10438 // AIPGENE10439 // AIPGENE10440 // AIPGENE10442 // AIPGENE10443 // AIPGENE10445 // AIPGENE10446 // AIPGENE10447 // AIPGENE10448 // AIPGENE10449 // AIPGENE10450 // AIPGENE10451 //…
		GO:0046578	regulation of Ras protein signal transduction	68	1.10077e-62	AIPGENE10423 // AIPGENE10424 // AIPGENE10425 // AIPGENE10426 // AIPGENE10427 // AIPGENE10428 // AIPGENE10429 // AIPGENE10430 // AIPGENE10431 // AIPGENE10432 // AIPGENE10433 // AIPGENE10434 // AIPGENE10435 // AIPGENE10436 // AIPGENE10437 // AIPGENE10438 // AIPGENE10439 // AIPGENE10440 // AIPGENE10441 // AIPGENE10442 // AIPGENE10443 // AIPGENE10444 // AIPGENE10445 // AIPGENE10446 // AIPGENE10447 //…
		GO:0051056	regulation of small GTPase mediated signal transduction	68	4.09662e-61	AIPGENE10423 // AIPGENE10424 // AIPGENE10425 // AIPGENE10426 // AIPGENE10427 // AIPGENE10428 // AIPGENE10429 // AIPGENE10430 // AIPGENE10431 // AIPGENE10432 // AIPGENE10433 // AIPGENE10434 // AIPGENE10435 // AIPGENE10436 // AIPGENE10437 // AIPGENE10438 // AIPGENE10439 // AIPGENE10440 // AIPGENE10441 // AIPGENE10442 // AIPGENE10443 // AIPGENE10444 // AIPGENE10445 // AIPGENE10446 // AIPGENE10447 //…
		GO:0043547	positive regulation of GTPase activity	68	4.58407e-59	AIPGENE10423 // AIPGENE10424 // AIPGENE10425 // AIPGENE10426 // AIPGENE10427 // AIPGENE10428 // AIPGENE10429 // AIPGENE10430 // AIPGENE10431 // AIPGENE10432 // AIPGENE10433 // AIPGENE10434 // AIPGENE10435 // AIPGENE10436 // AIPGENE10437 // AIPGENE10438 // AIPGENE10439 // AIPGENE10440 // AIPGENE10441 // AIPGENE10442 // AIPGENE10443 // AIPGENE10444 // AIPGENE10445 // AIPGENE10446 // AIPGENE10447 //…
		GO:0043087	regulation of GTPase activity	68	8.86348e-58	AIPGENE10423 // AIPGENE10424 // AIPGENE10425 // AIPGENE10426 // AIPGENE10427 // AIPGENE10428 // AIPGENE10429 // AIPGENE10430 // AIPGENE10431 // AIPGENE10432 // AIPGENE10433 // AIPGENE10434 // AIPGENE10435 // AIPGENE10436 // AIPGENE10437 // AIPGENE10438 // AIPGENE10439 // AIPGENE10440 // AIPGENE10441 // AIPGENE10442 // AIPGENE10443 // AIPGENE10444 // AIPGENE10445 // AIPGENE10446 // AIPGENE10447 //…
		GO:0033124	regulation of GTP catabolic process	68	9.81666e-58	AIPGENE10423 // AIPGENE10424 // AIPGENE10425 // AIPGENE10426 // AIPGENE10427 // AIPGENE10428 // AIPGENE10429 // AIPGENE10430 // AIPGENE10431 // AIPGENE10432 // AIPGENE10433 // AIPGENE10434 // AIPGENE10435 // AIPGENE10436 // AIPGENE10437 // AIPGENE10438 // AIPGENE10439 // AIPGENE10440 // AIPGENE10441 // AIPGENE10442 // AIPGENE10443 // AIPGENE10444 // AIPGENE10445 // AIPGENE10446 // AIPGENE10447 //…
		GO:0007411	axon guidance	59	4.11503e-57	AIPGENE10423 // AIPGENE10424 // AIPGENE10425 // AIPGENE10426 // AIPGENE10427 // AIPGENE10428 // AIPGENE10431 // AIPGENE10432 // AIPGENE10433 // AIPGENE10434 // AIPGENE10435 // AIPGENE10436 // AIPGENE10437 // AIPGENE10438 // AIPGENE10439 // AIPGENE10440 // AIPGENE10442 // AIPGENE10443 // AIPGENE10445 // AIPGENE10446 // AIPGENE10447 // AIPGENE10448 // AIPGENE10449 // AIPGENE10450 // AIPGENE10451 //…
		GO:0007264	small GTPase mediated signal transduction	60	1.4568e-56	AIPGENE10423 // AIPGENE10424 // AIPGENE10425 // AIPGENE10426 // AIPGENE10427 // AIPGENE10428 // AIPGENE10431 // AIPGENE10432 // AIPGENE10433 // AIPGENE10434 // AIPGENE10435 // AIPGENE10436 // AIPGENE10437 // AIPGENE10438 // AIPGENE10439 // AIPGENE10440 // AIPGENE10442 // AIPGENE10443 // AIPGENE10445 // AIPGENE10446 // AIPGENE10447 // AIPGENE10448 // AIPGENE10449 // AIPGENE10450 // AIPGENE10451 //…
		GO:0030811	regulation of nucleotide catabolic process	68	2.07908e-56	AIPGENE10423 // AIPGENE10424 // AIPGENE10425 // AIPGENE10426 // AIPGENE10427 // AIPGENE10428 // AIPGENE10429 // AIPGENE10430 // AIPGENE10431 // AIPGENE10432 // AIPGENE10433 // AIPGENE10434 // AIPGENE10435 // AIPGENE10436 // AIPGENE10437 // AIPGENE10438 // AIPGENE10439 // AIPGENE10440 // AIPGENE10441 // AIPGENE10442 // AIPGENE10443 // AIPGENE10444 // AIPGENE10445 // AIPGENE10446 // AIPGENE10447 //…
		GO:0033121	regulation of purine nucleotide catabolic process	68	2.07908e-56	AIPGENE10423 // AIPGENE10424 // AIPGENE10425 // AIPGENE10426 // AIPGENE10427 // AIPGENE10428 // AIPGENE10429 // AIPGENE10430 // AIPGENE10431 // AIPGENE10432 // AIPGENE10433 // AIPGENE10434 // AIPGENE10435 // AIPGENE10436 // AIPGENE10437 // AIPGENE10438 // AIPGENE10439 // AIPGENE10440 // AIPGENE10441 // AIPGENE10442 // AIPGENE10443 // AIPGENE10444 // AIPGENE10445 // AIPGENE10446 // AIPGENE10447 //…
		GO:0009118	regulation of nucleoside metabolic process	68	2.29761e-56	AIPGENE10423 // AIPGENE10424 // AIPGENE10425 // AIPGENE10426 // AIPGENE10427 // AIPGENE10428 // AIPGENE10429 // AIPGENE10430 // AIPGENE10431 // AIPGENE10432 // AIPGENE10433 // AIPGENE10434 // AIPGENE10435 // AIPGENE10436 // AIPGENE10437 // AIPGENE10438 // AIPGENE10439 // AIPGENE10440 // AIPGENE10441 // AIPGENE10442 // AIPGENE10443 // AIPGENE10444 // AIPGENE10445 // AIPGENE10446 // AIPGENE10447 //…
		GO:0009968	negative regulation of signal transduction	69	2.91584e-54	AIPGENE15790 // AIPGENE10423 // AIPGENE10424 // AIPGENE10425 // AIPGENE10426 // AIPGENE10427 // AIPGENE10428 // AIPGENE10429 // AIPGENE10430 // AIPGENE10431 // AIPGENE10432 // AIPGENE10433 // AIPGENE10434 // AIPGENE10435 // AIPGENE10436 // AIPGENE10437 // AIPGENE10438 // AIPGENE10439 // AIPGENE10440 // AIPGENE10441 // AIPGENE10442 // AIPGENE10443 // AIPGENE10444 // AIPGENE10445 // AIPGENE10446 //…
		GO:0007409	axonogenesis	62	1.06636e-53	AIPGENE10423 // AIPGENE10424 // AIPGENE10425 // AIPGENE10426 // AIPGENE10427 // AIPGENE10428 // AIPGENE10431 // AIPGENE10432 // AIPGENE10433 // AIPGENE10434 // AIPGENE10435 // AIPGENE10436 // AIPGENE10437 // AIPGENE10438 // AIPGENE10439 // AIPGENE10440 // AIPGENE10442 // AIPGENE10443 // AIPGENE10445 // AIPGENE10446 // AIPGENE10447 // AIPGENE10448 // AIPGENE10449 // AIPGENE10450 // AIPGENE10451 //…
		GO:0042330	taxis	60	1.03359e-52	AIPGENE10423 // AIPGENE10424 // AIPGENE10425 // AIPGENE10426 // AIPGENE10427 // AIPGENE10428 // AIPGENE10431 // AIPGENE10432 // AIPGENE10433 // AIPGENE10434 // AIPGENE10435 // AIPGENE10436 // AIPGENE10437 // AIPGENE10438 // AIPGENE10439 // AIPGENE10440 // AIPGENE10442 // AIPGENE10443 // AIPGENE10445 // AIPGENE10446 // AIPGENE10447 // AIPGENE10448 // AIPGENE10449 // AIPGENE10450 // AIPGENE10451 //…
		GO:0006935	chemotaxis	59	4.15059e-52	AIPGENE10423 // AIPGENE10424 // AIPGENE10425 // AIPGENE10426 // AIPGENE10427 // AIPGENE10428 // AIPGENE10431 // AIPGENE10432 // AIPGENE10433 // AIPGENE10434 // AIPGENE10435 // AIPGENE10436 // AIPGENE10437 // AIPGENE10438 // AIPGENE10439 // AIPGENE10440 // AIPGENE10442 // AIPGENE10443 // AIPGENE10445 // AIPGENE10446 // AIPGENE10447 // AIPGENE10448 // AIPGENE10449 // AIPGENE10450 // AIPGENE10451 //…
		GO:0023057	negative regulation of signaling	69	1.34349e-51	AIPGENE15790 // AIPGENE10423 // AIPGENE10424 // AIPGENE10425 // AIPGENE10426 // AIPGENE10427 // AIPGENE10428 // AIPGENE10429 // AIPGENE10430 // AIPGENE10431 // AIPGENE10432 // AIPGENE10433 // AIPGENE10434 // AIPGENE10435 // AIPGENE10436 // AIPGENE10437 // AIPGENE10438 // AIPGENE10439 // AIPGENE10440 // AIPGENE10441 // AIPGENE10442 // AIPGENE10443 // AIPGENE10444 // AIPGENE10445 // AIPGENE10446 //…
		GO:0010648	negative regulation of cell communication	69	2.43937e-51	AIPGENE15790 // AIPGENE10423 // AIPGENE10424 // AIPGENE10425 // AIPGENE10426 // AIPGENE10427 // AIPGENE10428 // AIPGENE10429 // AIPGENE10430 // AIPGENE10431 // AIPGENE10432 // AIPGENE10433 // AIPGENE10434 // AIPGENE10435 // AIPGENE10436 // AIPGENE10437 // AIPGENE10438 // AIPGENE10439 // AIPGENE10440 // AIPGENE10441 // AIPGENE10442 // AIPGENE10443 // AIPGENE10444 // AIPGENE10445 // AIPGENE10446 //…
		GO:0048585	negative regulation of response to stimulus	70	7.66939e-51	AIPGENE15780 // AIPGENE15790 // AIPGENE10423 // AIPGENE10424 // AIPGENE10425 // AIPGENE10426 // AIPGENE10427 // AIPGENE10428 // AIPGENE10429 // AIPGENE10430 // AIPGENE10431 // AIPGENE10432 // AIPGENE10433 // AIPGENE10434 // AIPGENE10435 // AIPGENE10436 // AIPGENE10437 // AIPGENE10438 // AIPGENE10439 // AIPGENE10440 // AIPGENE10441 // AIPGENE10442 // AIPGENE10443 // AIPGENE10444 // AIPGENE10445 //…
		GO:0048667	cell morphogenesis involved in neuron differentiation	62	1.15458e-50	AIPGENE10423 // AIPGENE10424 // AIPGENE10425 // AIPGENE10426 // AIPGENE10427 // AIPGENE10428 // AIPGENE10431 // AIPGENE10432 // AIPGENE10433 // AIPGENE10434 // AIPGENE10435 // AIPGENE10436 // AIPGENE10437 // AIPGENE10438 // AIPGENE10439 // AIPGENE10440 // AIPGENE10442 // AIPGENE10443 // AIPGENE10445 // AIPGENE10446 // AIPGENE10447 // AIPGENE10448 // AIPGENE10449 // AIPGENE10450 // AIPGENE10451 //…
		GO:0071363	cellular response to growth factor stimulus	59	7.46774e-50	AIPGENE10423 // AIPGENE10424 // AIPGENE10425 // AIPGENE10426 // AIPGENE10427 // AIPGENE10428 // AIPGENE10431 // AIPGENE10432 // AIPGENE10433 // AIPGENE10434 // AIPGENE10435 // AIPGENE10436 // AIPGENE10437 // AIPGENE10438 // AIPGENE10439 // AIPGENE10440 // AIPGENE10442 // AIPGENE10443 // AIPGENE10445 // AIPGENE10446 // AIPGENE10447 // AIPGENE10448 // AIPGENE10449 // AIPGENE10450 // AIPGENE10451 //…
		GO:0051345	positive regulation of hydrolase activity	69	8.95741e-50	AIPGENE10423 // AIPGENE10424 // AIPGENE10425 // AIPGENE10426 // AIPGENE10427 // AIPGENE10428 // AIPGENE10429 // AIPGENE10430 // AIPGENE10431 // AIPGENE10432 // AIPGENE10433 // AIPGENE10434 // AIPGENE10435 // AIPGENE10436 // AIPGENE10437 // AIPGENE10438 // AIPGENE10439 // AIPGENE10440 // AIPGENE10441 // AIPGENE10442 // AIPGENE10443 // AIPGENE10444 // AIPGENE10445 // AIPGENE10446 // AIPGENE10447 //…
		GO:0070848	response to growth factor stimulus	59	2.10901e-49	AIPGENE10423 // AIPGENE10424 // AIPGENE10425 // AIPGENE10426 // AIPGENE10427 // AIPGENE10428 // AIPGENE10431 // AIPGENE10432 // AIPGENE10433 // AIPGENE10434 // AIPGENE10435 // AIPGENE10436 // AIPGENE10437 // AIPGENE10438 // AIPGENE10439 // AIPGENE10440 // AIPGENE10442 // AIPGENE10443 // AIPGENE10445 // AIPGENE10446 // AIPGENE10447 // AIPGENE10448 // AIPGENE10449 // AIPGENE10450 // AIPGENE10451 //…
		GO:0048812	neuron projection morphogenesis	62	3.68257e-49	AIPGENE10423 // AIPGENE10424 // AIPGENE10425 // AIPGENE10426 // AIPGENE10427 // AIPGENE10428 // AIPGENE10431 // AIPGENE10432 // AIPGENE10433 // AIPGENE10434 // AIPGENE10435 // AIPGENE10436 // AIPGENE10437 // AIPGENE10438 // AIPGENE10439 // AIPGENE10440 // AIPGENE10442 // AIPGENE10443 // AIPGENE10445 // AIPGENE10446 // AIPGENE10447 // AIPGENE10448 // AIPGENE10449 // AIPGENE10450 // AIPGENE10451 //…
		GO:1900542	regulation of purine nucleotide metabolic process	68	8.56178e-49	AIPGENE10423 // AIPGENE10424 // AIPGENE10425 // AIPGENE10426 // AIPGENE10427 // AIPGENE10428 // AIPGENE10429 // AIPGENE10430 // AIPGENE10431 // AIPGENE10432 // AIPGENE10433 // AIPGENE10434 // AIPGENE10435 // AIPGENE10436 // AIPGENE10437 // AIPGENE10438 // AIPGENE10439 // AIPGENE10440 // AIPGENE10441 // AIPGENE10442 // AIPGENE10443 // AIPGENE10444 // AIPGENE10445 // AIPGENE10446 // AIPGENE10447 //…
		GO:0006140	regulation of nucleotide metabolic process	68	1.01608e-48	AIPGENE10423 // AIPGENE10424 // AIPGENE10425 // AIPGENE10426 // AIPGENE10427 // AIPGENE10428 // AIPGENE10429 // AIPGENE10430 // AIPGENE10431 // AIPGENE10432 // AIPGENE10433 // AIPGENE10434 // AIPGENE10435 // AIPGENE10436 // AIPGENE10437 // AIPGENE10438 // AIPGENE10439 // AIPGENE10440 // AIPGENE10441 // AIPGENE10442 // AIPGENE10443 // AIPGENE10444 // AIPGENE10445 // AIPGENE10446 // AIPGENE10447 //…
		GO:0031329	regulation of cellular catabolic process	68	2.34314e-48	AIPGENE10423 // AIPGENE10424 // AIPGENE10425 // AIPGENE10426 // AIPGENE10427 // AIPGENE10428 // AIPGENE10429 // AIPGENE10430 // AIPGENE10431 // AIPGENE10432 // AIPGENE10433 // AIPGENE10434 // AIPGENE10435 // AIPGENE10436 // AIPGENE10437 // AIPGENE10438 // AIPGENE10439 // AIPGENE10440 // AIPGENE10441 // AIPGENE10442 // AIPGENE10443 // AIPGENE10444 // AIPGENE10445 // AIPGENE10446 // AIPGENE10447 //…
		GO:0031175	neuron projection development	63	1.55644e-46	AIPGENE10423 // AIPGENE10424 // AIPGENE10425 // AIPGENE10426 // AIPGENE10427 // AIPGENE10428 // AIPGENE10431 // AIPGENE10432 // AIPGENE10433 // AIPGENE10434 // AIPGENE10435 // AIPGENE10436 // AIPGENE10437 // AIPGENE10438 // AIPGENE10439 // AIPGENE10440 // AIPGENE10442 // AIPGENE10443 // AIPGENE10445 // AIPGENE10446 // AIPGENE10447 // AIPGENE10448 // AIPGENE10449 // AIPGENE10450 // AIPGENE10451 //…
		GO:0009894	regulation of catabolic process	68	1.62505e-46	AIPGENE10423 // AIPGENE10424 // AIPGENE10425 // AIPGENE10426 // AIPGENE10427 // AIPGENE10428 // AIPGENE10429 // AIPGENE10430 // AIPGENE10431 // AIPGENE10432 // AIPGENE10433 // AIPGENE10434 // AIPGENE10435 // AIPGENE10436 // AIPGENE10437 // AIPGENE10438 // AIPGENE10439 // AIPGENE10440 // AIPGENE10441 // AIPGENE10442 // AIPGENE10443 // AIPGENE10444 // AIPGENE10445 // AIPGENE10446 // AIPGENE10447 //…
		GO:0000904	cell morphogenesis involved in differentiation	63	3.05836e-46	AIPGENE15832 // AIPGENE10423 // AIPGENE10424 // AIPGENE10425 // AIPGENE10426 // AIPGENE10427 // AIPGENE10428 // AIPGENE10431 // AIPGENE10432 // AIPGENE10433 // AIPGENE10434 // AIPGENE10435 // AIPGENE10436 // AIPGENE10437 // AIPGENE10438 // AIPGENE10439 // AIPGENE10440 // AIPGENE10442 // AIPGENE10443 // AIPGENE10445 // AIPGENE10446 // AIPGENE10447 // AIPGENE10448 // AIPGENE10449 // AIPGENE10450 //…
		GO:0007169	transmembrane receptor protein tyrosine kinase signaling pathway	59	2.49372e-45	AIPGENE10423 // AIPGENE10424 // AIPGENE10425 // AIPGENE10426 // AIPGENE10427 // AIPGENE10428 // AIPGENE10431 // AIPGENE10432 // AIPGENE10433 // AIPGENE10434 // AIPGENE10435 // AIPGENE10436 // AIPGENE10437 // AIPGENE10438 // AIPGENE10439 // AIPGENE10440 // AIPGENE10442 // AIPGENE10443 // AIPGENE10445 // AIPGENE10446 // AIPGENE10447 // AIPGENE10448 // AIPGENE10449 // AIPGENE10450 // AIPGENE10451 //…
		GO:0043085	positive regulation of catalytic activity	73	8.6656e-43	AIPGENE15832 // AIPGENE10423 // AIPGENE10424 // AIPGENE10425 // AIPGENE10426 // AIPGENE10427 // AIPGENE10428 // AIPGENE10429 // AIPGENE10430 // AIPGENE10431 // AIPGENE10432 // AIPGENE10433 // AIPGENE10434 // AIPGENE10435 // AIPGENE10436 // AIPGENE10437 // AIPGENE10438 // AIPGENE10439 // AIPGENE10440 // AIPGENE10441 // AIPGENE10442 // AIPGENE10443 // AIPGENE10444 // AIPGENE10445 // AIPGENE10446 //…
		GO:0048858	cell projection morphogenesis	63	3.38933e-42	AIPGENE7639 // AIPGENE10423 // AIPGENE10424 // AIPGENE10425 // AIPGENE10426 // AIPGENE10427 // AIPGENE10428 // AIPGENE10431 // AIPGENE10432 // AIPGENE10433 // AIPGENE10434 // AIPGENE10435 // AIPGENE10436 // AIPGENE10437 // AIPGENE10438 // AIPGENE10439 // AIPGENE10440 // AIPGENE10442 // AIPGENE10443 // AIPGENE10445 // AIPGENE10446 // AIPGENE10447 // AIPGENE10448 // AIPGENE10449 // AIPGENE10450 // …
		GO:0048666	neuron development	64	7.91889e-42	AIPGENE10423 // AIPGENE10424 // AIPGENE10425 // AIPGENE10426 // AIPGENE10427 // AIPGENE10428 // AIPGENE10431 // AIPGENE10432 // AIPGENE10433 // AIPGENE10434 // AIPGENE10435 // AIPGENE10436 // AIPGENE10437 // AIPGENE10438 // AIPGENE10439 // AIPGENE10440 // AIPGENE10442 // AIPGENE10443 // AIPGENE10445 // AIPGENE10446 // AIPGENE10447 // AIPGENE10448 // AIPGENE10449 // AIPGENE10450 // AIPGENE10451 //…
		GO:0032990	cell part morphogenesis	63	1.06792e-41	AIPGENE7639 // AIPGENE10423 // AIPGENE10424 // AIPGENE10425 // AIPGENE10426 // AIPGENE10427 // AIPGENE10428 // AIPGENE10431 // AIPGENE10432 // AIPGENE10433 // AIPGENE10434 // AIPGENE10435 // AIPGENE10436 // AIPGENE10437 // AIPGENE10438 // AIPGENE10439 // AIPGENE10440 // AIPGENE10442 // AIPGENE10443 // AIPGENE10445 // AIPGENE10446 // AIPGENE10447 // AIPGENE10448 // AIPGENE10449 // AIPGENE10450 // …
		GO:0006915	apoptotic process	63	3.93112e-41	AIPGENE7602 // AIPGENE10423 // AIPGENE10424 // AIPGENE10425 // AIPGENE10426 // AIPGENE10427 // AIPGENE10428 // AIPGENE10431 // AIPGENE10432 // AIPGENE10433 // AIPGENE10434 // AIPGENE10435 // AIPGENE10436 // AIPGENE10437 // AIPGENE10438 // AIPGENE10439 // AIPGENE10440 // AIPGENE10442 // AIPGENE10443 // AIPGENE10445 // AIPGENE10446 // AIPGENE10447 // AIPGENE10448 // AIPGENE10449 // AIPGENE10450 // …
		GO:0051336	regulation of hydrolase activity	69	4.76254e-41	AIPGENE10423 // AIPGENE10424 // AIPGENE10425 // AIPGENE10426 // AIPGENE10427 // AIPGENE10428 // AIPGENE10429 // AIPGENE10430 // AIPGENE10431 // AIPGENE10432 // AIPGENE10433 // AIPGENE10434 // AIPGENE10435 // AIPGENE10436 // AIPGENE10437 // AIPGENE10438 // AIPGENE10439 // AIPGENE10440 // AIPGENE10441 // AIPGENE10442 // AIPGENE10443 // AIPGENE10444 // AIPGENE10445 // AIPGENE10446 // AIPGENE10447 //…
		GO:0007167	enzyme linked receptor protein signaling pathway	59	5.97562e-41	AIPGENE10423 // AIPGENE10424 // AIPGENE10425 // AIPGENE10426 // AIPGENE10427 // AIPGENE10428 // AIPGENE10431 // AIPGENE10432 // AIPGENE10433 // AIPGENE10434 // AIPGENE10435 // AIPGENE10436 // AIPGENE10437 // AIPGENE10438 // AIPGENE10439 // AIPGENE10440 // AIPGENE10442 // AIPGENE10443 // AIPGENE10445 // AIPGENE10446 // AIPGENE10447 // AIPGENE10448 // AIPGENE10449 // AIPGENE10450 // AIPGENE10451 //…
		GO:0035556	intracellular signal transduction	72	1.26063e-40	AIPGENE10423 // AIPGENE10424 // AIPGENE10425 // AIPGENE10426 // AIPGENE10427 // AIPGENE10428 // AIPGENE10429 // AIPGENE10430 // AIPGENE10431 // AIPGENE10432 // AIPGENE10433 // AIPGENE10434 // AIPGENE10435 // AIPGENE10436 // AIPGENE10437 // AIPGENE10438 // AIPGENE10439 // AIPGENE10440 // AIPGENE10441 // AIPGENE10442 // AIPGENE10443 // AIPGENE10444 // AIPGENE10445 // AIPGENE10446 // AIPGENE10447 //…
		GO:0012501	programmed cell death	63	2.40384e-40	AIPGENE7602 // AIPGENE10423 // AIPGENE10424 // AIPGENE10425 // AIPGENE10426 // AIPGENE10427 // AIPGENE10428 // AIPGENE10431 // AIPGENE10432 // AIPGENE10433 // AIPGENE10434 // AIPGENE10435 // AIPGENE10436 // AIPGENE10437 // AIPGENE10438 // AIPGENE10439 // AIPGENE10440 // AIPGENE10442 // AIPGENE10443 // AIPGENE10445 // AIPGENE10446 // AIPGENE10447 // AIPGENE10448 // AIPGENE10449 // AIPGENE10450 // …
		GO:0044093	positive regulation of molecular function	73	1.33123e-39	AIPGENE15832 // AIPGENE10423 // AIPGENE10424 // AIPGENE10425 // AIPGENE10426 // AIPGENE10427 // AIPGENE10428 // AIPGENE10429 // AIPGENE10430 // AIPGENE10431 // AIPGENE10432 // AIPGENE10433 // AIPGENE10434 // AIPGENE10435 // AIPGENE10436 // AIPGENE10437 // AIPGENE10438 // AIPGENE10439 // AIPGENE10440 // AIPGENE10441 // AIPGENE10442 // AIPGENE10443 // AIPGENE10444 // AIPGENE10445 // AIPGENE10446 //…
		GO:0000902	cell morphogenesis	64	3.0247e-38	AIPGENE7639 // AIPGENE15832 // AIPGENE10423 // AIPGENE10424 // AIPGENE10425 // AIPGENE10426 // AIPGENE10427 // AIPGENE10428 // AIPGENE10431 // AIPGENE10432 // AIPGENE10433 // AIPGENE10434 // AIPGENE10435 // AIPGENE10436 // AIPGENE10437 // AIPGENE10438 // AIPGENE10439 // AIPGENE10440 // AIPGENE10442 // AIPGENE10443 // AIPGENE10445 // AIPGENE10446 // AIPGENE10447 // AIPGENE10448 // AIPGENE10449 // …
		GO:0030182	neuron differentiation	64	3.02926e-37	AIPGENE10423 // AIPGENE10424 // AIPGENE10425 // AIPGENE10426 // AIPGENE10427 // AIPGENE10428 // AIPGENE10431 // AIPGENE10432 // AIPGENE10433 // AIPGENE10434 // AIPGENE10435 // AIPGENE10436 // AIPGENE10437 // AIPGENE10438 // AIPGENE10439 // AIPGENE10440 // AIPGENE10442 // AIPGENE10443 // AIPGENE10445 // AIPGENE10446 // AIPGENE10447 // AIPGENE10448 // AIPGENE10449 // AIPGENE10450 // AIPGENE10451 //…
		GO:0019220	regulation of phosphate metabolic process	77	5.62597e-37	AIPGENE15790 // AIPGENE15832 // AIPGENE10423 // AIPGENE10424 // AIPGENE10425 // AIPGENE10426 // AIPGENE10427 // AIPGENE10428 // AIPGENE10429 // AIPGENE10430 // AIPGENE10431 // AIPGENE10432 // AIPGENE10433 // AIPGENE10434 // AIPGENE10435 // AIPGENE10436 // AIPGENE10437 // AIPGENE10438 // AIPGENE10439 // AIPGENE10440 // AIPGENE10441 // AIPGENE10442 // AIPGENE10443 // AIPGENE10444 // AIPGENE10445 //…
		GO:0051174	regulation of phosphorus metabolic process	77	6.4161e-37	AIPGENE15790 // AIPGENE15832 // AIPGENE10423 // AIPGENE10424 // AIPGENE10425 // AIPGENE10426 // AIPGENE10427 // AIPGENE10428 // AIPGENE10429 // AIPGENE10430 // AIPGENE10431 // AIPGENE10432 // AIPGENE10433 // AIPGENE10434 // AIPGENE10435 // AIPGENE10436 // AIPGENE10437 // AIPGENE10438 // AIPGENE10439 // AIPGENE10440 // AIPGENE10441 // AIPGENE10442 // AIPGENE10443 // AIPGENE10444 // AIPGENE10445 //…
		GO:0032989	cellular component morphogenesis	65	6.45402e-37	AIPGENE7639 // AIPGENE15832 // AIPGENE10423 // AIPGENE10424 // AIPGENE10425 // AIPGENE10426 // AIPGENE10427 // AIPGENE10428 // AIPGENE10431 // AIPGENE10432 // AIPGENE10433 // AIPGENE10434 // AIPGENE10435 // AIPGENE10436 // AIPGENE10437 // AIPGENE10438 // AIPGENE10439 // AIPGENE10440 // AIPGENE10442 // AIPGENE10443 // AIPGENE10445 // AIPGENE10446 // AIPGENE10447 // AIPGENE10448 // AIPGENE10449 // …
		GO:0042981	regulation of apoptotic process	63	2.29857e-36	AIPGENE7602 // AIPGENE10423 // AIPGENE10424 // AIPGENE10425 // AIPGENE10426 // AIPGENE10427 // AIPGENE10428 // AIPGENE10431 // AIPGENE10432 // AIPGENE10433 // AIPGENE10434 // AIPGENE10435 // AIPGENE10436 // AIPGENE10437 // AIPGENE10438 // AIPGENE10439 // AIPGENE10440 // AIPGENE10442 // AIPGENE10443 // AIPGENE10445 // AIPGENE10446 // AIPGENE10447 // AIPGENE10448 // AIPGENE10449 // AIPGENE10450 // …
		GO:0008219	cell death	63	3.83293e-36	AIPGENE7602 // AIPGENE10423 // AIPGENE10424 // AIPGENE10425 // AIPGENE10426 // AIPGENE10427 // AIPGENE10428 // AIPGENE10431 // AIPGENE10432 // AIPGENE10433 // AIPGENE10434 // AIPGENE10435 // AIPGENE10436 // AIPGENE10437 // AIPGENE10438 // AIPGENE10439 // AIPGENE10440 // AIPGENE10442 // AIPGENE10443 // AIPGENE10445 // AIPGENE10446 // AIPGENE10447 // AIPGENE10448 // AIPGENE10449 // AIPGENE10450 // …
		GO:0016265	death	63	4.03803e-36	AIPGENE7602 // AIPGENE10423 // AIPGENE10424 // AIPGENE10425 // AIPGENE10426 // AIPGENE10427 // AIPGENE10428 // AIPGENE10431 // AIPGENE10432 // AIPGENE10433 // AIPGENE10434 // AIPGENE10435 // AIPGENE10436 // AIPGENE10437 // AIPGENE10438 // AIPGENE10439 // AIPGENE10440 // AIPGENE10442 // AIPGENE10443 // AIPGENE10445 // AIPGENE10446 // AIPGENE10447 // AIPGENE10448 // AIPGENE10449 // AIPGENE10450 // …
		GO:0043067	regulation of programmed cell death	63	4.54036e-36	AIPGENE7602 // AIPGENE10423 // AIPGENE10424 // AIPGENE10425 // AIPGENE10426 // AIPGENE10427 // AIPGENE10428 // AIPGENE10431 // AIPGENE10432 // AIPGENE10433 // AIPGENE10434 // AIPGENE10435 // AIPGENE10436 // AIPGENE10437 // AIPGENE10438 // AIPGENE10439 // AIPGENE10440 // AIPGENE10442 // AIPGENE10443 // AIPGENE10445 // AIPGENE10446 // AIPGENE10447 // AIPGENE10448 // AIPGENE10449 // AIPGENE10450 // …
		GO:0030030	cell projection organization	64	1.45871e-35	AIPGENE7639 // AIPGENE10423 // AIPGENE10424 // AIPGENE10425 // AIPGENE10426 // AIPGENE10427 // AIPGENE10428 // AIPGENE10431 // AIPGENE10432 // AIPGENE10433 // AIPGENE10434 // AIPGENE10435 // AIPGENE10436 // AIPGENE10437 // AIPGENE10438 // AIPGENE10439 // AIPGENE10440 // AIPGENE10442 // AIPGENE10443 // AIPGENE10445 // AIPGENE10446 // AIPGENE10447 // AIPGENE10448 // AIPGENE10449 // AIPGENE10450 // …
		GO:0040011	locomotion	61	2.28361e-35	AIPGENE15832 // AIPGENE10423 // AIPGENE10424 // AIPGENE10425 // AIPGENE10426 // AIPGENE10427 // AIPGENE10428 // AIPGENE10431 // AIPGENE10432 // AIPGENE10433 // AIPGENE10434 // AIPGENE10435 // AIPGENE10436 // AIPGENE10437 // AIPGENE10438 // AIPGENE10439 // AIPGENE10440 // AIPGENE10442 // AIPGENE10443 // AIPGENE10445 // AIPGENE10446 // AIPGENE10447 // AIPGENE10448 // AIPGENE10449 // AIPGENE10450 //…
		GO:0010941	regulation of cell death	63	2.96391e-35	AIPGENE7602 // AIPGENE10423 // AIPGENE10424 // AIPGENE10425 // AIPGENE10426 // AIPGENE10427 // AIPGENE10428 // AIPGENE10431 // AIPGENE10432 // AIPGENE10433 // AIPGENE10434 // AIPGENE10435 // AIPGENE10436 // AIPGENE10437 // AIPGENE10438 // AIPGENE10439 // AIPGENE10440 // AIPGENE10442 // AIPGENE10443 // AIPGENE10445 // AIPGENE10446 // AIPGENE10447 // AIPGENE10448 // AIPGENE10449 // AIPGENE10450 // …
		GO:0007186	G-protein coupled receptor signaling pathway	61	8.64082e-34	AIPGENE15832 // AIPGENE15849 // AIPGENE10423 // AIPGENE10424 // AIPGENE10425 // AIPGENE10426 // AIPGENE10427 // AIPGENE10428 // AIPGENE10431 // AIPGENE10432 // AIPGENE10433 // AIPGENE10434 // AIPGENE10435 // AIPGENE10436 // AIPGENE10437 // AIPGENE10438 // AIPGENE10439 // AIPGENE10440 // AIPGENE10442 // AIPGENE10443 // AIPGENE10445 // AIPGENE10446 // AIPGENE10447 // AIPGENE10448 // AIPGENE10449 //…
		GO:0009966	regulation of signal transduction	76	3.70055e-32	AIPGENE15790 // AIPGENE15832 // AIPGENE10423 // AIPGENE10424 // AIPGENE10425 // AIPGENE10426 // AIPGENE10427 // AIPGENE10428 // AIPGENE10429 // AIPGENE10430 // AIPGENE10431 // AIPGENE10432 // AIPGENE10433 // AIPGENE10434 // AIPGENE10435 // AIPGENE10436 // AIPGENE10437 // AIPGENE10438 // AIPGENE10439 // AIPGENE10440 // AIPGENE10441 // AIPGENE10442 // AIPGENE10443 // AIPGENE10444 // AIPGENE10445 //…
		GO:0048699	generation of neurons	64	3.87492e-32	AIPGENE10423 // AIPGENE10424 // AIPGENE10425 // AIPGENE10426 // AIPGENE10427 // AIPGENE10428 // AIPGENE10431 // AIPGENE10432 // AIPGENE10433 // AIPGENE10434 // AIPGENE10435 // AIPGENE10436 // AIPGENE10437 // AIPGENE10438 // AIPGENE10439 // AIPGENE10440 // AIPGENE10442 // AIPGENE10443 // AIPGENE10445 // AIPGENE10446 // AIPGENE10447 // AIPGENE10448 // AIPGENE10449 // AIPGENE10450 // AIPGENE10451 //…
		GO:0050790	regulation of catalytic activity	74	1.33052e-31	AIPGENE15832 // AIPGENE10423 // AIPGENE10424 // AIPGENE10425 // AIPGENE10426 // AIPGENE10427 // AIPGENE10428 // AIPGENE10429 // AIPGENE10430 // AIPGENE10431 // AIPGENE10432 // AIPGENE10433 // AIPGENE10434 // AIPGENE10435 // AIPGENE10436 // AIPGENE10437 // AIPGENE10438 // AIPGENE10439 // AIPGENE10440 // AIPGENE10441 // AIPGENE10442 // AIPGENE10443 // AIPGENE10444 // AIPGENE10445 // AIPGENE10446 //…
		GO:0006928	cellular component movement	61	4.32502e-31	AIPGENE7639 // AIPGENE10423 // AIPGENE10424 // AIPGENE10425 // AIPGENE10426 // AIPGENE10427 // AIPGENE10428 // AIPGENE10431 // AIPGENE10432 // AIPGENE10433 // AIPGENE10434 // AIPGENE10435 // AIPGENE10436 // AIPGENE10437 // AIPGENE10438 // AIPGENE10439 // AIPGENE10440 // AIPGENE10442 // AIPGENE10443 // AIPGENE10445 // AIPGENE10446 // AIPGENE10447 // AIPGENE10448 // AIPGENE10449 // AIPGENE10450 // …
		GO:0071310	cellular response to organic substance	59	1.18934e-30	AIPGENE10423 // AIPGENE10424 // AIPGENE10425 // AIPGENE10426 // AIPGENE10427 // AIPGENE10428 // AIPGENE10431 // AIPGENE10432 // AIPGENE10433 // AIPGENE10434 // AIPGENE10435 // AIPGENE10436 // AIPGENE10437 // AIPGENE10438 // AIPGENE10439 // AIPGENE10440 // AIPGENE10442 // AIPGENE10443 // AIPGENE10445 // AIPGENE10446 // AIPGENE10447 // AIPGENE10448 // AIPGENE10449 // AIPGENE10450 // AIPGENE10451 //…
		GO:0022008	neurogenesis	64	2.25868e-30	AIPGENE10423 // AIPGENE10424 // AIPGENE10425 // AIPGENE10426 // AIPGENE10427 // AIPGENE10428 // AIPGENE10431 // AIPGENE10432 // AIPGENE10433 // AIPGENE10434 // AIPGENE10435 // AIPGENE10436 // AIPGENE10437 // AIPGENE10438 // AIPGENE10439 // AIPGENE10440 // AIPGENE10442 // AIPGENE10443 // AIPGENE10445 // AIPGENE10446 // AIPGENE10447 // AIPGENE10448 // AIPGENE10449 // AIPGENE10450 // AIPGENE10451 //…
		GO:0048468	cell development	65	1.59017e-29	AIPGENE15832 // AIPGENE10423 // AIPGENE10424 // AIPGENE10425 // AIPGENE10426 // AIPGENE10427 // AIPGENE10428 // AIPGENE10431 // AIPGENE10432 // AIPGENE10433 // AIPGENE10434 // AIPGENE10435 // AIPGENE10436 // AIPGENE10437 // AIPGENE10438 // AIPGENE10439 // AIPGENE10440 // AIPGENE10442 // AIPGENE10443 // AIPGENE10445 // AIPGENE10446 // AIPGENE10447 // AIPGENE10448 // AIPGENE10449 // AIPGENE10450 //…
		GO:0065009	regulation of molecular function	74	1.20974e-27	AIPGENE15832 // AIPGENE10423 // AIPGENE10424 // AIPGENE10425 // AIPGENE10426 // AIPGENE10427 // AIPGENE10428 // AIPGENE10429 // AIPGENE10430 // AIPGENE10431 // AIPGENE10432 // AIPGENE10433 // AIPGENE10434 // AIPGENE10435 // AIPGENE10436 // AIPGENE10437 // AIPGENE10438 // AIPGENE10439 // AIPGENE10440 // AIPGENE10441 // AIPGENE10442 // AIPGENE10443 // AIPGENE10444 // AIPGENE10445 // AIPGENE10446 //…
		GO:0010646	regulation of cell communication	76	1.34307e-27	AIPGENE15790 // AIPGENE15832 // AIPGENE10423 // AIPGENE10424 // AIPGENE10425 // AIPGENE10426 // AIPGENE10427 // AIPGENE10428 // AIPGENE10429 // AIPGENE10430 // AIPGENE10431 // AIPGENE10432 // AIPGENE10433 // AIPGENE10434 // AIPGENE10435 // AIPGENE10436 // AIPGENE10437 // AIPGENE10438 // AIPGENE10439 // AIPGENE10440 // AIPGENE10441 // AIPGENE10442 // AIPGENE10443 // AIPGENE10444 // AIPGENE10445 //…
		GO:0023051	regulation of signaling	76	1.37393e-27	AIPGENE15790 // AIPGENE15832 // AIPGENE10423 // AIPGENE10424 // AIPGENE10425 // AIPGENE10426 // AIPGENE10427 // AIPGENE10428 // AIPGENE10429 // AIPGENE10430 // AIPGENE10431 // AIPGENE10432 // AIPGENE10433 // AIPGENE10434 // AIPGENE10435 // AIPGENE10436 // AIPGENE10437 // AIPGENE10438 // AIPGENE10439 // AIPGENE10440 // AIPGENE10441 // AIPGENE10442 // AIPGENE10443 // AIPGENE10444 // AIPGENE10445 //…
		GO:0048583	regulation of response to stimulus	78	5.70621e-27	AIPGENE15780 // AIPGENE15790 // AIPGENE15832 // AIPGENE10423 // AIPGENE10424 // AIPGENE10425 // AIPGENE10426 // AIPGENE10427 // AIPGENE10428 // AIPGENE10429 // AIPGENE10430 // AIPGENE10431 // AIPGENE10432 // AIPGENE10433 // AIPGENE10434 // AIPGENE10435 // AIPGENE10436 // AIPGENE10437 // AIPGENE10438 // AIPGENE10439 // AIPGENE10440 // AIPGENE10441 // AIPGENE10442 // AIPGENE10443 // AIPGENE10444 //…
		GO:0048523	negative regulation of cellular process	81	8.13793e-27	AIPGENE7573 // AIPGENE7602 // AIPGENE7639 // AIPGENE15790 // AIPGENE15832 // AIPGENE10423 // AIPGENE10424 // AIPGENE10425 // AIPGENE10426 // AIPGENE10427 // AIPGENE10428 // AIPGENE10429 // AIPGENE10430 // AIPGENE10431 // AIPGENE10432 // AIPGENE10433 // AIPGENE10434 // AIPGENE10435 // AIPGENE10436 // AIPGENE10437 // AIPGENE10438 // AIPGENE10439 // AIPGENE10440 // AIPGENE10441 // AIPGENE10442 // AI…
		GO:0070887	cellular response to chemical stimulus	59	3.28149e-26	AIPGENE10423 // AIPGENE10424 // AIPGENE10425 // AIPGENE10426 // AIPGENE10427 // AIPGENE10428 // AIPGENE10431 // AIPGENE10432 // AIPGENE10433 // AIPGENE10434 // AIPGENE10435 // AIPGENE10436 // AIPGENE10437 // AIPGENE10438 // AIPGENE10439 // AIPGENE10440 // AIPGENE10442 // AIPGENE10443 // AIPGENE10445 // AIPGENE10446 // AIPGENE10447 // AIPGENE10448 // AIPGENE10449 // AIPGENE10450 // AIPGENE10451 //…
		GO:0009605	response to external stimulus	62	7.46074e-26	AIPGENE10423 // AIPGENE10424 // AIPGENE10425 // AIPGENE10426 // AIPGENE10427 // AIPGENE10428 // AIPGENE10431 // AIPGENE10432 // AIPGENE10433 // AIPGENE10434 // AIPGENE10435 // AIPGENE10436 // AIPGENE10437 // AIPGENE10438 // AIPGENE10439 // AIPGENE10440 // AIPGENE10442 // AIPGENE10443 // AIPGENE10445 // AIPGENE10446 // AIPGENE10447 // AIPGENE10448 // AIPGENE10449 // AIPGENE10450 // AIPGENE10451 //…
		GO:0007399	nervous system development	68	4.96068e-25	AIPGENE7602 // AIPGENE7639 // AIPGENE15832 // AIPGENE10423 // AIPGENE10424 // AIPGENE10425 // AIPGENE10426 // AIPGENE10427 // AIPGENE10428 // AIPGENE10431 // AIPGENE10432 // AIPGENE10433 // AIPGENE10434 // AIPGENE10435 // AIPGENE10436 // AIPGENE10437 // AIPGENE10438 // AIPGENE10439 // AIPGENE10440 // AIPGENE10442 // AIPGENE10443 // AIPGENE10445 // AIPGENE10446 // AIPGENE10447 // AIPGENE10448 // A…
		GO:0048519	negative regulation of biological process	82	2.17166e-24	AIPGENE7573 // AIPGENE7602 // AIPGENE7639 // AIPGENE15780 // AIPGENE15790 // AIPGENE15832 // AIPGENE10423 // AIPGENE10424 // AIPGENE10425 // AIPGENE10426 // AIPGENE10427 // AIPGENE10428 // AIPGENE10429 // AIPGENE10430 // AIPGENE10431 // AIPGENE10432 // AIPGENE10433 // AIPGENE10434 // AIPGENE10435 // AIPGENE10436 // AIPGENE10437 // AIPGENE10438 // AIPGENE10439 // AIPGENE10440 // AIPGENE10441 // AI…
		GO:0010033	response to organic substance	61	7.82552e-23	AIPGENE10423 // AIPGENE10424 // AIPGENE10425 // AIPGENE10426 // AIPGENE10427 // AIPGENE10428 // AIPGENE10431 // AIPGENE10432 // AIPGENE10433 // AIPGENE10434 // AIPGENE10435 // AIPGENE10436 // AIPGENE10437 // AIPGENE10438 // AIPGENE10439 // AIPGENE10440 // AIPGENE10442 // AIPGENE10443 // AIPGENE10445 // AIPGENE10446 // AIPGENE10447 // AIPGENE10448 // AIPGENE10449 // AIPGENE10450 // AIPGENE10451 //…
		GO:0019219	regulation of nucleobase-containing compound metabolic process	87	5.08485e-22	AIPGENE7571 // AIPGENE7573 // AIPGENE7632 // AIPGENE15806 // AIPGENE15832 // AIPGENE10423 // AIPGENE10424 // AIPGENE10425 // AIPGENE10426 // AIPGENE10427 // AIPGENE10428 // AIPGENE10429 // AIPGENE10430 // AIPGENE10431 // AIPGENE10432 // AIPGENE10433 // AIPGENE10434 // AIPGENE10435 // AIPGENE10436 // AIPGENE10437 // AIPGENE10438 // AIPGENE10439 // AIPGENE10440 // AIPGENE10441 // AIPGENE10442 // AI…
		GO:0051171	regulation of nitrogen compound metabolic process	87	1.26883e-21	AIPGENE7571 // AIPGENE7573 // AIPGENE7632 // AIPGENE15806 // AIPGENE15832 // AIPGENE10423 // AIPGENE10424 // AIPGENE10425 // AIPGENE10426 // AIPGENE10427 // AIPGENE10428 // AIPGENE10429 // AIPGENE10430 // AIPGENE10431 // AIPGENE10432 // AIPGENE10433 // AIPGENE10434 // AIPGENE10435 // AIPGENE10436 // AIPGENE10437 // AIPGENE10438 // AIPGENE10439 // AIPGENE10440 // AIPGENE10441 // AIPGENE10442 // AI…
		GO:0009653	anatomical structure morphogenesis	67	6.81011e-20	AIPGENE7639 // AIPGENE15832 // AIPGENE10423 // AIPGENE10424 // AIPGENE10425 // AIPGENE10426 // AIPGENE10427 // AIPGENE10428 // AIPGENE10431 // AIPGENE10432 // AIPGENE10433 // AIPGENE10434 // AIPGENE10435 // AIPGENE10436 // AIPGENE10437 // AIPGENE10438 // AIPGENE10439 // AIPGENE10440 // AIPGENE10442 // AIPGENE10443 // AIPGENE10445 // AIPGENE10446 // AIPGENE10447 // AIPGENE10448 // AIPGENE10449 // …
		GO:0031323	regulation of cellular metabolic process	93	2.76528e-18	AIPGENE7571 // AIPGENE7573 // AIPGENE7632 // AIPGENE15790 // AIPGENE15806 // AIPGENE15832 // AIPGENE10423 // AIPGENE10424 // AIPGENE10425 // AIPGENE10426 // AIPGENE10427 // AIPGENE10428 // AIPGENE10429 // AIPGENE10430 // AIPGENE10431 // AIPGENE10432 // AIPGENE10433 // AIPGENE10434 // AIPGENE10435 // AIPGENE10436 // AIPGENE10437 // AIPGENE10438 // AIPGENE10439 // AIPGENE10440 // AIPGENE10441 // AI…
		GO:0007166	cell surface receptor signaling pathway	65	7.25121e-18	AIPGENE7639 // AIPGENE15832 // AIPGENE15849 // AIPGENE10423 // AIPGENE10424 // AIPGENE10425 // AIPGENE10426 // AIPGENE10427 // AIPGENE10428 // AIPGENE10431 // AIPGENE10432 // AIPGENE10433 // AIPGENE10434 // AIPGENE10435 // AIPGENE10436 // AIPGENE10437 // AIPGENE10438 // AIPGENE10439 // AIPGENE10440 // AIPGENE10442 // AIPGENE10443 // AIPGENE10445 // AIPGENE10446 // AIPGENE10447 // AIPGENE10448 // …
		GO:0030154	cell differentiation	69	1.14991e-17	AIPGENE15832 // AIPGENE10423 // AIPGENE10424 // AIPGENE10425 // AIPGENE10426 // AIPGENE10427 // AIPGENE10428 // AIPGENE10431 // AIPGENE10432 // AIPGENE10433 // AIPGENE10434 // AIPGENE10435 // AIPGENE10436 // AIPGENE10437 // AIPGENE10438 // AIPGENE10439 // AIPGENE10440 // AIPGENE10442 // AIPGENE10443 // AIPGENE10445 // AIPGENE10446 // AIPGENE10447 // AIPGENE10448 // AIPGENE10449 // AIPGENE10450 //…
		GO:0048869	cellular developmental process	71	4.28951e-17	AIPGENE7639 // AIPGENE15832 // AIPGENE10423 // AIPGENE10424 // AIPGENE10425 // AIPGENE10426 // AIPGENE10427 // AIPGENE10428 // AIPGENE10431 // AIPGENE10432 // AIPGENE10433 // AIPGENE10434 // AIPGENE10435 // AIPGENE10436 // AIPGENE10437 // AIPGENE10438 // AIPGENE10439 // AIPGENE10440 // AIPGENE10442 // AIPGENE10443 // AIPGENE10445 // AIPGENE10446 // AIPGENE10447 // AIPGENE10448 // AIPGENE10449 // …
		GO:0080090	regulation of primary metabolic process	91	4.41323e-17	AIPGENE7571 // AIPGENE7573 // AIPGENE7632 // AIPGENE7639 // AIPGENE15806 // AIPGENE15832 // AIPGENE10423 // AIPGENE10424 // AIPGENE10425 // AIPGENE10426 // AIPGENE10427 // AIPGENE10428 // AIPGENE10429 // AIPGENE10430 // AIPGENE10431 // AIPGENE10432 // AIPGENE10433 // AIPGENE10434 // AIPGENE10435 // AIPGENE10436 // AIPGENE10437 // AIPGENE10438 // AIPGENE10439 // AIPGENE10440 // AIPGENE10441 // AIP…
		GO:0048522	positive regulation of cellular process	71	9.08739e-17	AIPGENE7602 // AIPGENE15790 // AIPGENE15832 // AIPGENE10423 // AIPGENE10424 // AIPGENE10425 // AIPGENE10426 // AIPGENE10427 // AIPGENE10428 // AIPGENE10431 // AIPGENE10432 // AIPGENE10433 // AIPGENE10434 // AIPGENE10435 // AIPGENE10436 // AIPGENE10437 // AIPGENE10438 // AIPGENE10439 // AIPGENE10440 // AIPGENE10442 // AIPGENE10443 // AIPGENE10445 // AIPGENE10446 // AIPGENE10447 // AIPGENE10448 // …
		GO:0042221	response to chemical stimulus	63	3.15439e-16	AIPGENE10423 // AIPGENE10424 // AIPGENE10425 // AIPGENE10426 // AIPGENE10427 // AIPGENE10428 // AIPGENE10431 // AIPGENE10432 // AIPGENE10433 // AIPGENE10434 // AIPGENE10435 // AIPGENE10436 // AIPGENE10437 // AIPGENE10438 // AIPGENE10439 // AIPGENE10440 // AIPGENE10442 // AIPGENE10443 // AIPGENE10445 // AIPGENE10446 // AIPGENE10447 // AIPGENE10448 // AIPGENE10449 // AIPGENE10450 // AIPGENE10451 //…
		GO:0007165	signal transduction	82	3.28616e-16	AIPGENE7639 // AIPGENE15832 // AIPGENE15849 // AIPGENE10423 // AIPGENE10424 // AIPGENE10425 // AIPGENE10426 // AIPGENE10427 // AIPGENE10428 // AIPGENE10429 // AIPGENE10430 // AIPGENE10431 // AIPGENE10432 // AIPGENE10433 // AIPGENE10434 // AIPGENE10435 // AIPGENE10436 // AIPGENE10437 // AIPGENE10438 // AIPGENE10439 // AIPGENE10440 // AIPGENE10441 // AIPGENE10442 // AIPGENE10443 // AIPGENE10444 // …
		GO:0019222	regulation of metabolic process	95	6.95612e-16	AIPGENE7571 // AIPGENE7573 // AIPGENE7632 // AIPGENE7639 // AIPGENE15790 // AIPGENE15806 // AIPGENE15832 // AIPGENE10423 // AIPGENE10424 // AIPGENE10425 // AIPGENE10426 // AIPGENE10427 // AIPGENE10428 // AIPGENE10429 // AIPGENE10430 // AIPGENE10431 // AIPGENE10432 // AIPGENE10433 // AIPGENE10434 // AIPGENE10435 // AIPGENE10436 // AIPGENE10437 // AIPGENE10438 // AIPGENE10439 // AIPGENE10440 // AIP…
		GO:0048518	positive regulation of biological process	72	3.8091e-15	AIPGENE7602 // AIPGENE15790 // AIPGENE15832 // AIPGENE10423 // AIPGENE10424 // AIPGENE10425 // AIPGENE10426 // AIPGENE10427 // AIPGENE10428 // AIPGENE10431 // AIPGENE10432 // AIPGENE10433 // AIPGENE10434 // AIPGENE10435 // AIPGENE10436 // AIPGENE10437 // AIPGENE10438 // AIPGENE10439 // AIPGENE10440 // AIPGENE10442 // AIPGENE10443 // AIPGENE10445 // AIPGENE10446 // AIPGENE10447 // AIPGENE10448 // …
		GO:0023052	signaling	83	4.9315e-14	AIPGENE7639 // AIPGENE15832 // AIPGENE15849 // AIPGENE10423 // AIPGENE10424 // AIPGENE10425 // AIPGENE10426 // AIPGENE10427 // AIPGENE10428 // AIPGENE10429 // AIPGENE10430 // AIPGENE10431 // AIPGENE10432 // AIPGENE10433 // AIPGENE10434 // AIPGENE10435 // AIPGENE10436 // AIPGENE10437 // AIPGENE10438 // AIPGENE10439 // AIPGENE10440 // AIPGENE10441 // AIPGENE10442 // AIPGENE10443 // AIPGENE10444 // …
		GO:0044700	single organism signaling	83	4.9315e-14	AIPGENE7639 // AIPGENE15832 // AIPGENE15849 // AIPGENE10423 // AIPGENE10424 // AIPGENE10425 // AIPGENE10426 // AIPGENE10427 // AIPGENE10428 // AIPGENE10429 // AIPGENE10430 // AIPGENE10431 // AIPGENE10432 // AIPGENE10433 // AIPGENE10434 // AIPGENE10435 // AIPGENE10436 // AIPGENE10437 // AIPGENE10438 // AIPGENE10439 // AIPGENE10440 // AIPGENE10441 // AIPGENE10442 // AIPGENE10443 // AIPGENE10444 // …
		GO:0007154	cell communication	83	4.49221e-13	AIPGENE7639 // AIPGENE15832 // AIPGENE15849 // AIPGENE10423 // AIPGENE10424 // AIPGENE10425 // AIPGENE10426 // AIPGENE10427 // AIPGENE10428 // AIPGENE10429 // AIPGENE10430 // AIPGENE10431 // AIPGENE10432 // AIPGENE10433 // AIPGENE10434 // AIPGENE10435 // AIPGENE10436 // AIPGENE10437 // AIPGENE10438 // AIPGENE10439 // AIPGENE10440 // AIPGENE10441 // AIPGENE10442 // AIPGENE10443 // AIPGENE10444 // …
		GO:0048731	system development	70	8.9227e-13	AIPGENE7602 // AIPGENE7639 // AIPGENE15832 // AIPGENE10423 // AIPGENE10424 // AIPGENE10425 // AIPGENE10426 // AIPGENE10427 // AIPGENE10428 // AIPGENE10431 // AIPGENE10432 // AIPGENE10433 // AIPGENE10434 // AIPGENE10435 // AIPGENE10436 // AIPGENE10437 // AIPGENE10438 // AIPGENE10439 // AIPGENE10440 // AIPGENE10442 // AIPGENE10443 // AIPGENE10445 // AIPGENE10446 // AIPGENE10447 // AIPGENE10448 // A…
		GO:0051716	cellular response to stimulus	85	1.03391e-10	AIPGENE7639 // AIPGENE15832 // AIPGENE15849 // AIPGENE10423 // AIPGENE10424 // AIPGENE10425 // AIPGENE10426 // AIPGENE10427 // AIPGENE10428 // AIPGENE10429 // AIPGENE10430 // AIPGENE10431 // AIPGENE10432 // AIPGENE10433 // AIPGENE10434 // AIPGENE10435 // AIPGENE10436 // AIPGENE10437 // AIPGENE10438 // AIPGENE10439 // AIPGENE10440 // AIPGENE10441 // AIPGENE10442 // AIPGENE10443 // AIPGENE10444 // …
		GO:0048856	anatomical structure development	73	1.0351e-10	AIPGENE7602 // AIPGENE7639 // AIPGENE15832 // AIPGENE10423 // AIPGENE10424 // AIPGENE10425 // AIPGENE10426 // AIPGENE10427 // AIPGENE10428 // AIPGENE10431 // AIPGENE10432 // AIPGENE10433 // AIPGENE10434 // AIPGENE10435 // AIPGENE10436 // AIPGENE10437 // AIPGENE10438 // AIPGENE10439 // AIPGENE10440 // AIPGENE10442 // AIPGENE10443 // AIPGENE10445 // AIPGENE10446 // AIPGENE10447 // AIPGENE10448 // A…
		GO:0071840	cellular component organization or biogenesis	82	1.70388e-10	AIPGENE7602 // AIPGENE7626 // AIPGENE7637 // AIPGENE7639 // AIPGENE7640 // AIPGENE15806 // AIPGENE15832 // AIPGENE10423 // AIPGENE10424 // AIPGENE10425 // AIPGENE10426 // AIPGENE10427 // AIPGENE10428 // AIPGENE10431 // AIPGENE10432 // AIPGENE10433 // AIPGENE10434 // AIPGENE10435 // AIPGENE10436 // AIPGENE10437 // AIPGENE10438 // AIPGENE10439 // AIPGENE10440 // AIPGENE10442 // AIPGENE10443 // AIPG…
		GO:0007275	multicellular organismal development	74	4.92426e-10	AIPGENE7602 // AIPGENE7639 // AIPGENE15832 // AIPGENE15849 // AIPGENE10423 // AIPGENE10424 // AIPGENE10425 // AIPGENE10426 // AIPGENE10427 // AIPGENE10428 // AIPGENE10431 // AIPGENE10432 // AIPGENE10433 // AIPGENE10434 // AIPGENE10435 // AIPGENE10436 // AIPGENE10437 // AIPGENE10438 // AIPGENE10439 // AIPGENE10440 // AIPGENE10442 // AIPGENE10443 // AIPGENE10445 // AIPGENE10446 // AIPGENE10447 // A…
		GO:0016043	cellular component organization	79	5.03617e-10	AIPGENE7602 // AIPGENE7626 // AIPGENE7637 // AIPGENE7639 // AIPGENE7640 // AIPGENE15806 // AIPGENE15832 // AIPGENE10423 // AIPGENE10424 // AIPGENE10425 // AIPGENE10426 // AIPGENE10427 // AIPGENE10428 // AIPGENE10431 // AIPGENE10432 // AIPGENE10433 // AIPGENE10434 // AIPGENE10435 // AIPGENE10436 // AIPGENE10437 // AIPGENE10438 // AIPGENE10439 // AIPGENE10440 // AIPGENE10442 // AIPGENE10443 // AIPG…
		GO:0044767	single-organism developmental process	75	9.06714e-10	AIPGENE7639 // AIPGENE15832 // AIPGENE15849 // AIPGENE10423 // AIPGENE10424 // AIPGENE10425 // AIPGENE10426 // AIPGENE10427 // AIPGENE10428 // AIPGENE10431 // AIPGENE10432 // AIPGENE10433 // AIPGENE10434 // AIPGENE10435 // AIPGENE10436 // AIPGENE10437 // AIPGENE10438 // AIPGENE10439 // AIPGENE10440 // AIPGENE10442 // AIPGENE10443 // AIPGENE10445 // AIPGENE10446 // AIPGENE10447 // AIPGENE10448 // …
		GO:0032502	developmental process	76	8.99343e-09	AIPGENE7602 // AIPGENE7639 // AIPGENE15832 // AIPGENE15849 // AIPGENE10423 // AIPGENE10424 // AIPGENE10425 // AIPGENE10426 // AIPGENE10427 // AIPGENE10428 // AIPGENE10431 // AIPGENE10432 // AIPGENE10433 // AIPGENE10434 // AIPGENE10435 // AIPGENE10436 // AIPGENE10437 // AIPGENE10438 // AIPGENE10439 // AIPGENE10440 // AIPGENE10442 // AIPGENE10443 // AIPGENE10445 // AIPGENE10446 // AIPGENE10447 // A…
		GO:0050896	response to stimulus	90	5.1616e-06	AIPGENE7639 // AIPGENE7664 // AIPGENE15832 // AIPGENE15849 // AIPGENE10423 // AIPGENE10424 // AIPGENE10425 // AIPGENE10426 // AIPGENE10427 // AIPGENE10428 // AIPGENE10429 // AIPGENE10430 // AIPGENE10431 // AIPGENE10432 // AIPGENE10433 // AIPGENE10434 // AIPGENE10435 // AIPGENE10436 // AIPGENE10437 // AIPGENE10438 // AIPGENE10439 // AIPGENE10440 // AIPGENE10441 // AIPGENE10442 // AIPGENE10443 // A…
		GO:0050794	regulation of cellular process	104	7.03636e-06	AIPGENE7571 // AIPGENE7573 // AIPGENE7602 // AIPGENE7632 // AIPGENE7639 // AIPGENE15790 // AIPGENE15806 // AIPGENE15832 // AIPGENE15849 // AIPGENE10423 // AIPGENE10424 // AIPGENE10425 // AIPGENE10426 // AIPGENE10427 // AIPGENE10428 // AIPGENE10429 // AIPGENE10430 // AIPGENE10431 // AIPGENE10432 // AIPGENE10433 // AIPGENE10434 // AIPGENE10435 // AIPGENE10436 // AIPGENE10437 // AIPGENE10438 // AIPG…
		GO:0044707	single-multicellular organism process	75	1.91204e-05	AIPGENE7602 // AIPGENE7639 // AIPGENE15832 // AIPGENE15849 // AIPGENE10423 // AIPGENE10424 // AIPGENE10425 // AIPGENE10426 // AIPGENE10427 // AIPGENE10428 // AIPGENE10431 // AIPGENE10432 // AIPGENE10433 // AIPGENE10434 // AIPGENE10435 // AIPGENE10436 // AIPGENE10437 // AIPGENE10438 // AIPGENE10439 // AIPGENE10440 // AIPGENE10442 // AIPGENE10443 // AIPGENE10445 // AIPGENE10446 // AIPGENE10447 // A…
		GO:0032501	multicellular organismal process	75	4.96323e-05	AIPGENE7602 // AIPGENE7639 // AIPGENE15832 // AIPGENE15849 // AIPGENE10423 // AIPGENE10424 // AIPGENE10425 // AIPGENE10426 // AIPGENE10427 // AIPGENE10428 // AIPGENE10431 // AIPGENE10432 // AIPGENE10433 // AIPGENE10434 // AIPGENE10435 // AIPGENE10436 // AIPGENE10437 // AIPGENE10438 // AIPGENE10439 // AIPGENE10440 // AIPGENE10442 // AIPGENE10443 // AIPGENE10445 // AIPGENE10446 // AIPGENE10447 // A…
		GO:0050789	regulation of biological process	105	0.000100651	AIPGENE7571 // AIPGENE7573 // AIPGENE7602 // AIPGENE7632 // AIPGENE7639 // AIPGENE15780 // AIPGENE15790 // AIPGENE15806 // AIPGENE15832 // AIPGENE15849 // AIPGENE10423 // AIPGENE10424 // AIPGENE10425 // AIPGENE10426 // AIPGENE10427 // AIPGENE10428 // AIPGENE10429 // AIPGENE10430 // AIPGENE10431 // AIPGENE10432 // AIPGENE10433 // AIPGENE10434 // AIPGENE10435 // AIPGENE10436 // AIPGENE10437 // AIPG…
		GO:0065007	biological regulation	109	0.000458568	AIPGENE7571 // AIPGENE7573 // AIPGENE7602 // AIPGENE7632 // AIPGENE7639 // AIPGENE15780 // AIPGENE15790 // AIPGENE15806 // AIPGENE15832 // AIPGENE15849 // AIPGENE10423 // AIPGENE10424 // AIPGENE10425 // AIPGENE10426 // AIPGENE10427 // AIPGENE10428 // AIPGENE10429 // AIPGENE10430 // AIPGENE10431 // AIPGENE10432 // AIPGENE10433 // AIPGENE10434 // AIPGENE10435 // AIPGENE10436 // AIPGENE10437 // AIPG…
	Cellular Component	GO:0070062	extracellular vesicular exosome	63	1.15782e-40	AIPGENE15780 // AIPGENE15801 // AIPGENE10423 // AIPGENE10424 // AIPGENE10425 // AIPGENE10426 // AIPGENE10427 // AIPGENE10428 // AIPGENE10431 // AIPGENE10432 // AIPGENE10433 // AIPGENE10434 // AIPGENE10435 // AIPGENE10436 // AIPGENE10437 // AIPGENE10438 // AIPGENE10439 // AIPGENE10440 // AIPGENE10442 // AIPGENE10443 // AIPGENE10445 // AIPGENE10446 // AIPGENE10447 // AIPGENE10448 // AIPGENE10449 //…
		GO:0043230	extracellular organelle	63	1.64465e-40	AIPGENE15780 // AIPGENE15801 // AIPGENE10423 // AIPGENE10424 // AIPGENE10425 // AIPGENE10426 // AIPGENE10427 // AIPGENE10428 // AIPGENE10431 // AIPGENE10432 // AIPGENE10433 // AIPGENE10434 // AIPGENE10435 // AIPGENE10436 // AIPGENE10437 // AIPGENE10438 // AIPGENE10439 // AIPGENE10440 // AIPGENE10442 // AIPGENE10443 // AIPGENE10445 // AIPGENE10446 // AIPGENE10447 // AIPGENE10448 // AIPGENE10449 //…
		GO:0065010	extracellular membrane-bounded organelle	63	1.64465e-40	AIPGENE15780 // AIPGENE15801 // AIPGENE10423 // AIPGENE10424 // AIPGENE10425 // AIPGENE10426 // AIPGENE10427 // AIPGENE10428 // AIPGENE10431 // AIPGENE10432 // AIPGENE10433 // AIPGENE10434 // AIPGENE10435 // AIPGENE10436 // AIPGENE10437 // AIPGENE10438 // AIPGENE10439 // AIPGENE10440 // AIPGENE10442 // AIPGENE10443 // AIPGENE10445 // AIPGENE10446 // AIPGENE10447 // AIPGENE10448 // AIPGENE10449 //…
		GO:0005829	cytosol	69	2.39577e-28	AIPGENE7602 // AIPGENE15856 // AIPGENE10423 // AIPGENE10424 // AIPGENE10425 // AIPGENE10426 // AIPGENE10427 // AIPGENE10428 // AIPGENE10431 // AIPGENE10432 // AIPGENE10433 // AIPGENE10434 // AIPGENE10435 // AIPGENE10436 // AIPGENE10437 // AIPGENE10438 // AIPGENE10439 // AIPGENE10440 // AIPGENE10442 // AIPGENE10443 // AIPGENE10445 // AIPGENE10446 // AIPGENE10447 // AIPGENE10448 // AIPGENE10449 // …
		GO:0031988	membrane-bounded vesicle	66	3.94001e-25	AIPGENE7602 // AIPGENE15780 // AIPGENE15801 // AIPGENE10423 // AIPGENE10424 // AIPGENE10425 // AIPGENE10426 // AIPGENE10427 // AIPGENE10428 // AIPGENE10431 // AIPGENE10432 // AIPGENE10433 // AIPGENE10434 // AIPGENE10435 // AIPGENE10436 // AIPGENE10437 // AIPGENE10438 // AIPGENE10439 // AIPGENE10440 // AIPGENE10442 // AIPGENE10443 // AIPGENE10445 // AIPGENE10446 // AIPGENE10447 // AIPGENE10448 // …
		GO:0031982	vesicle	66	1.51259e-23	AIPGENE7602 // AIPGENE15780 // AIPGENE15801 // AIPGENE10423 // AIPGENE10424 // AIPGENE10425 // AIPGENE10426 // AIPGENE10427 // AIPGENE10428 // AIPGENE10431 // AIPGENE10432 // AIPGENE10433 // AIPGENE10434 // AIPGENE10435 // AIPGENE10436 // AIPGENE10437 // AIPGENE10438 // AIPGENE10439 // AIPGENE10440 // AIPGENE10442 // AIPGENE10443 // AIPGENE10445 // AIPGENE10446 // AIPGENE10447 // AIPGENE10448 // …
		GO:0044421	extracellular region part	65	3.25167e-21	AIPGENE15780 // AIPGENE15801 // AIPGENE10423 // AIPGENE10424 // AIPGENE10425 // AIPGENE10426 // AIPGENE10427 // AIPGENE10428 // AIPGENE10431 // AIPGENE10432 // AIPGENE10433 // AIPGENE10434 // AIPGENE10435 // AIPGENE10436 // AIPGENE10437 // AIPGENE10438 // AIPGENE10439 // AIPGENE10440 // AIPGENE10442 // AIPGENE10443 // AIPGENE10445 // AIPGENE10446 // AIPGENE10447 // AIPGENE10448 // AIPGENE10449 //…
		GO:0005576	extracellular region	68	6.10712e-13	AIPGENE7602 // AIPGENE7664 // AIPGENE15780 // AIPGENE15801 // AIPGENE10423 // AIPGENE10424 // AIPGENE10425 // AIPGENE10426 // AIPGENE10427 // AIPGENE10428 // AIPGENE10431 // AIPGENE10432 // AIPGENE10433 // AIPGENE10434 // AIPGENE10435 // AIPGENE10436 // AIPGENE10437 // AIPGENE10438 // AIPGENE10439 // AIPGENE10440 // AIPGENE10442 // AIPGENE10443 // AIPGENE10445 // AIPGENE10446 // AIPGENE10447 // A…
		GO:0044444	cytoplasmic part	99	1.6214e-07	AIPGENE7602 // AIPGENE7639 // AIPGENE7640 // AIPGENE15782 // AIPGENE15797 // AIPGENE15812 // AIPGENE15845 // AIPGENE15856 // AIPGENE10423 // AIPGENE10424 // AIPGENE10425 // AIPGENE10426 // AIPGENE10427 // AIPGENE10428 // AIPGENE10431 // AIPGENE10432 // AIPGENE10433 // AIPGENE10434 // AIPGENE10435 // AIPGENE10436 // AIPGENE10437 // AIPGENE10438 // AIPGENE10439 // AIPGENE10440 // AIPGENE10442 // AI…
		GO:0005737	cytoplasm	124	6.65784e-06	AIPGENE7602 // AIPGENE7609 // AIPGENE7634 // AIPGENE7639 // AIPGENE7640 // AIPGENE7684 // AIPGENE7685 // AIPGENE15780 // AIPGENE15782 // AIPGENE15790 // AIPGENE15797 // AIPGENE15812 // AIPGENE15832 // AIPGENE15845 // AIPGENE15852 // AIPGENE15856 // AIPGENE10423 // AIPGENE10424 // AIPGENE10425 // AIPGENE10426 // AIPGENE10427 // AIPGENE10428 // AIPGENE10429 // AIPGENE10430 // AIPGENE10431 // AIPGEN…
		GO:0016020	membrane	107	1.28628e-05	AIPGENE7602 // AIPGENE7612 // AIPGENE7640 // AIPGENE7654 // AIPGENE7664 // AIPGENE7668 // AIPGENE7671 // AIPGENE15780 // AIPGENE15797 // AIPGENE15801 // AIPGENE15802 // AIPGENE15812 // AIPGENE15832 // AIPGENE15849 // AIPGENE10416 // AIPGENE10423 // AIPGENE10424 // AIPGENE10425 // AIPGENE10426 // AIPGENE10427 // AIPGENE10428 // AIPGENE10429 // AIPGENE10430 // AIPGENE10431 // AIPGENE10432 // AIPGEN…
		GO:0043227	membrane-bounded organelle	124	2.59104e-05	AIPGENE7571 // AIPGENE7573 // AIPGENE7602 // AIPGENE7626 // AIPGENE7628 // AIPGENE7632 // AIPGENE7634 // AIPGENE7637 // AIPGENE7639 // AIPGENE7640 // AIPGENE7654 // AIPGENE7671 // AIPGENE7684 // AIPGENE7685 // AIPGENE15780 // AIPGENE15782 // AIPGENE15790 // AIPGENE15797 // AIPGENE15801 // AIPGENE15806 // AIPGENE15812 // AIPGENE15845 // AIPGENE10423 // AIPGENE10424 // AIPGENE10425 // AIPGENE10426 …
		GO:0044424	intracellular part	141	0.00373116	AIPGENE7571 // AIPGENE7573 // AIPGENE7602 // AIPGENE7609 // AIPGENE7626 // AIPGENE7628 // AIPGENE7632 // AIPGENE7634 // AIPGENE7637 // AIPGENE7639 // AIPGENE7640 // AIPGENE7654 // AIPGENE7671 // AIPGENE7684 // AIPGENE7685 // AIPGENE15780 // AIPGENE15782 // AIPGENE15790 // AIPGENE15797 // AIPGENE15806 // AIPGENE15812 // AIPGENE15832 // AIPGENE15845 // AIPGENE15852 // AIPGENE15856 // AIPGENE10423 /…
		GO:0005622	intracellular	141	0.00704077	AIPGENE7571 // AIPGENE7573 // AIPGENE7602 // AIPGENE7609 // AIPGENE7626 // AIPGENE7628 // AIPGENE7632 // AIPGENE7634 // AIPGENE7637 // AIPGENE7639 // AIPGENE7640 // AIPGENE7654 // AIPGENE7671 // AIPGENE7684 // AIPGENE7685 // AIPGENE15780 // AIPGENE15782 // AIPGENE15790 // AIPGENE15797 // AIPGENE15806 // AIPGENE15812 // AIPGENE15832 // AIPGENE15845 // AIPGENE15852 // AIPGENE15856 // AIPGENE10423 /…
	Molecular Function	GO:0005089	Rho guanyl-nucleotide exchange factor activity	68	2.91919e-92	AIPGENE10423 // AIPGENE10424 // AIPGENE10425 // AIPGENE10426 // AIPGENE10427 // AIPGENE10428 // AIPGENE10429 // AIPGENE10430 // AIPGENE10431 // AIPGENE10432 // AIPGENE10433 // AIPGENE10434 // AIPGENE10435 // AIPGENE10436 // AIPGENE10437 // AIPGENE10438 // AIPGENE10439 // AIPGENE10440 // AIPGENE10441 // AIPGENE10442 // AIPGENE10443 // AIPGENE10444 // AIPGENE10445 // AIPGENE10446 // AIPGENE10447 //…
		GO:0005088	Ras guanyl-nucleotide exchange factor activity	68	1.76196e-86	AIPGENE10423 // AIPGENE10424 // AIPGENE10425 // AIPGENE10426 // AIPGENE10427 // AIPGENE10428 // AIPGENE10429 // AIPGENE10430 // AIPGENE10431 // AIPGENE10432 // AIPGENE10433 // AIPGENE10434 // AIPGENE10435 // AIPGENE10436 // AIPGENE10437 // AIPGENE10438 // AIPGENE10439 // AIPGENE10440 // AIPGENE10441 // AIPGENE10442 // AIPGENE10443 // AIPGENE10444 // AIPGENE10445 // AIPGENE10446 // AIPGENE10447 //…
		GO:0005085	guanyl-nucleotide exchange factor activity	68	2.64167e-77	AIPGENE10423 // AIPGENE10424 // AIPGENE10425 // AIPGENE10426 // AIPGENE10427 // AIPGENE10428 // AIPGENE10429 // AIPGENE10430 // AIPGENE10431 // AIPGENE10432 // AIPGENE10433 // AIPGENE10434 // AIPGENE10435 // AIPGENE10436 // AIPGENE10437 // AIPGENE10438 // AIPGENE10439 // AIPGENE10440 // AIPGENE10441 // AIPGENE10442 // AIPGENE10443 // AIPGENE10444 // AIPGENE10445 // AIPGENE10446 // AIPGENE10447 //…
		GO:0005096	GTPase activator activity	68	7.42139e-77	AIPGENE10423 // AIPGENE10424 // AIPGENE10425 // AIPGENE10426 // AIPGENE10427 // AIPGENE10428 // AIPGENE10429 // AIPGENE10430 // AIPGENE10431 // AIPGENE10432 // AIPGENE10433 // AIPGENE10434 // AIPGENE10435 // AIPGENE10436 // AIPGENE10437 // AIPGENE10438 // AIPGENE10439 // AIPGENE10440 // AIPGENE10441 // AIPGENE10442 // AIPGENE10443 // AIPGENE10444 // AIPGENE10445 // AIPGENE10446 // AIPGENE10447 //…
		GO:0001664	G-protein coupled receptor binding	59	4.02058e-74	AIPGENE10423 // AIPGENE10424 // AIPGENE10425 // AIPGENE10426 // AIPGENE10427 // AIPGENE10428 // AIPGENE10431 // AIPGENE10432 // AIPGENE10433 // AIPGENE10434 // AIPGENE10435 // AIPGENE10436 // AIPGENE10437 // AIPGENE10438 // AIPGENE10439 // AIPGENE10440 // AIPGENE10442 // AIPGENE10443 // AIPGENE10445 // AIPGENE10446 // AIPGENE10447 // AIPGENE10448 // AIPGENE10449 // AIPGENE10450 // AIPGENE10451 //…
		GO:0005083	small GTPase regulator activity	68	4.45389e-68	AIPGENE10423 // AIPGENE10424 // AIPGENE10425 // AIPGENE10426 // AIPGENE10427 // AIPGENE10428 // AIPGENE10429 // AIPGENE10430 // AIPGENE10431 // AIPGENE10432 // AIPGENE10433 // AIPGENE10434 // AIPGENE10435 // AIPGENE10436 // AIPGENE10437 // AIPGENE10438 // AIPGENE10439 // AIPGENE10440 // AIPGENE10441 // AIPGENE10442 // AIPGENE10443 // AIPGENE10444 // AIPGENE10445 // AIPGENE10446 // AIPGENE10447 //…
		GO:0008047	enzyme activator activity	68	5.45654e-66	AIPGENE10423 // AIPGENE10424 // AIPGENE10425 // AIPGENE10426 // AIPGENE10427 // AIPGENE10428 // AIPGENE10429 // AIPGENE10430 // AIPGENE10431 // AIPGENE10432 // AIPGENE10433 // AIPGENE10434 // AIPGENE10435 // AIPGENE10436 // AIPGENE10437 // AIPGENE10438 // AIPGENE10439 // AIPGENE10440 // AIPGENE10441 // AIPGENE10442 // AIPGENE10443 // AIPGENE10444 // AIPGENE10445 // AIPGENE10446 // AIPGENE10447 //…
		GO:0030695	GTPase regulator activity	68	1.03567e-58	AIPGENE10423 // AIPGENE10424 // AIPGENE10425 // AIPGENE10426 // AIPGENE10427 // AIPGENE10428 // AIPGENE10429 // AIPGENE10430 // AIPGENE10431 // AIPGENE10432 // AIPGENE10433 // AIPGENE10434 // AIPGENE10435 // AIPGENE10436 // AIPGENE10437 // AIPGENE10438 // AIPGENE10439 // AIPGENE10440 // AIPGENE10441 // AIPGENE10442 // AIPGENE10443 // AIPGENE10444 // AIPGENE10445 // AIPGENE10446 // AIPGENE10447 //…
		GO:0060589	nucleoside-triphosphatase regulator activity	68	2.66179e-58	AIPGENE10423 // AIPGENE10424 // AIPGENE10425 // AIPGENE10426 // AIPGENE10427 // AIPGENE10428 // AIPGENE10429 // AIPGENE10430 // AIPGENE10431 // AIPGENE10432 // AIPGENE10433 // AIPGENE10434 // AIPGENE10435 // AIPGENE10436 // AIPGENE10437 // AIPGENE10438 // AIPGENE10439 // AIPGENE10440 // AIPGENE10441 // AIPGENE10442 // AIPGENE10443 // AIPGENE10444 // AIPGENE10445 // AIPGENE10446 // AIPGENE10447 //…
		GO:0030234	enzyme regulator activity	68	1.239e-42	AIPGENE10423 // AIPGENE10424 // AIPGENE10425 // AIPGENE10426 // AIPGENE10427 // AIPGENE10428 // AIPGENE10429 // AIPGENE10430 // AIPGENE10431 // AIPGENE10432 // AIPGENE10433 // AIPGENE10434 // AIPGENE10435 // AIPGENE10436 // AIPGENE10437 // AIPGENE10438 // AIPGENE10439 // AIPGENE10440 // AIPGENE10441 // AIPGENE10442 // AIPGENE10443 // AIPGENE10444 // AIPGENE10445 // AIPGENE10446 // AIPGENE10447 //…
		GO:0005102	receptor binding	61	4.79167e-39	AIPGENE10423 // AIPGENE10424 // AIPGENE10425 // AIPGENE10426 // AIPGENE10427 // AIPGENE10428 // AIPGENE10431 // AIPGENE10432 // AIPGENE10433 // AIPGENE10434 // AIPGENE10435 // AIPGENE10436 // AIPGENE10437 // AIPGENE10438 // AIPGENE10439 // AIPGENE10440 // AIPGENE10442 // AIPGENE10443 // AIPGENE10445 // AIPGENE10446 // AIPGENE10447 // AIPGENE10448 // AIPGENE10449 // AIPGENE10450 // AIPGENE10451 //…
		GO:0005515	protein binding	93	1.01531e-08	AIPGENE7603 // AIPGENE7632 // AIPGENE7634 // AIPGENE7639 // AIPGENE15832 // AIPGENE10423 // AIPGENE10424 // AIPGENE10425 // AIPGENE10426 // AIPGENE10427 // AIPGENE10428 // AIPGENE10429 // AIPGENE10430 // AIPGENE10431 // AIPGENE10432 // AIPGENE10433 // AIPGENE10434 // AIPGENE10435 // AIPGENE10436 // AIPGENE10437 // AIPGENE10438 // AIPGENE10439 // AIPGENE10440 // AIPGENE10441 // AIPGENE10442 // AIP…
