# Supplementary material for: Genome-wide polymorphism and signatures of selection in the symbiotic sea anemone Aiptasia
Source: BMC Genomics. 2016 Feb 29;17:160. doi: 10.1186/s12864-016-2488-6 (PMC4772690; doi:10.1186/s12864-016-2488-6)
Supplement: Additional file 3: Table S4. — Gene models in outlier regions with H A /H S >1. (XLS 59 kb) [file 12864_2016_2488_MOESM3_ESM.xls]

## Sheet: S4
Table S4. Gene models in genome-wide outlier regions with Ha/Hs > 1. Outliers were selected if at least 4 consecutive 100 kb windows (step size = 10kb) were observed with heterozygosity (Hw) >3 SD from the genome-wide mean, Tajima's D (TD) > or < 3 SD from the genome-wide mean, or were previously identified as fast-evolving genes by Baumgarten et al. (2015). The number of samples considered for a…
Outlier Category	Gene	Samples	Length	Substitutions	Ha	Hs	Ha/Hs	ID	Description
Low High TD	AIPGENE16775	1	336	6	0.0228824	0.000457648	>5	No hit
High TD	AIPGENE22607	2	924	5	0.00689061	0.000142589	>5	tr|D1M8P6|D1M8P6_HALRU	Testis-specific DMRT1 (Fragment) OS=Haliotis rufescens GN=Dmrt1 PE=2 SV=1
Low High TD	AIPGENE7567	4	786	7.75	0.0120621	0.0028389	4.24889	tr|W4XZB0|W4XZB0_STRPU	Uncharacterized protein OS=Strongylocentrotus purpuratus GN=Sp-Hypp_560 PE=4 SV=1
High Hw	AIPGENE21797	3	504	6.33333	0.0178851	0.00502885	3.55649	No hit
Low High TD	AIPGENE15560	1	1464	14	0.0112622	0.00481831	2.33738	tr|Q4QQD7|Q4QQD7_SCHMA	Reverse transcriptase OS=Schistosoma mansoni PE=2 SV=1
Low High TD	AIPGENE7644	2	1693.5	7	0.00503813	0.00218009	2.31097	tr|V5IDP6|V5IDP6_IXORI	Uncharacterized protein (Fragment) OS=Ixodes ricinus PE=2 SV=1
High Hw	AIPGENE20061	6	756	6.83333	0.0107252	0.00501968	2.13662	No hit
Low High TD	AIPGENE16773	1	648	7	0.0124639	0.00611526	2.03816	tr|C3ZUM2|C3ZUM2_BRAFL	Putative uncharacterized protein OS=Branchiostoma floridae GN=BRAFLDRAFT_127392 PE=4 SV=1
High TD	AIPGENE22611	1	774	6	0.00896799	0.00445248	2.01416	tr|C3Z1C0|C3Z1C0_BRAFL	Putative uncharacterized protein OS=Branchiostoma floridae GN=BRAFLDRAFT_77449 PE=4 SV=1
Low High TD	AIPGENE7575	3	1166	8.33333	0.00807005	0.00417959	1.93082	tr|W4ZFR7|W4ZFR7_STRPU	Uncharacterized protein OS=Strongylocentrotus purpuratus GN=Sp-Rt19 PE=4 SV=1
High Hw	AIPGENE9404	7	939	16.1429	0.0197508	0.0102482	1.92724	tr|X1X149|X1X149_ACYPI	Uncharacterized protein OS=Acyrthosiphon pisum PE=4 SV=1
High Hw	AIPGENE9426	5	1878	10.2	0.00638845	0.00333504	1.91555	tr|C3YJR1|C3YJR1_BRAFL	Putative uncharacterized protein OS=Branchiostoma floridae GN=BRAFLDRAFT_80350 PE=4 SV=1
Low High TD	AIPGENE7656	1	1596	6	0.00425845	0.00236674	1.79929	tr|A7S445|A7S445_NEMVE	Predicted protein (Fragment) OS=Nematostella vectensis GN=v1g103876 PE=4 SV=1
High Hw	AIPGENE20733	2	2226	12.5	0.00621552	0.00413181	1.50431	gi|156332054|ref|XP_001619242.1|	hypothetical protein NEMVEDRAFT_v1g224366 [Nematostella vectensis] >gi|156202049|gb|EDO27142.1| predicted protein [Nematostella vectensis]
High Hw	AIPGENE21800	4	1254.75	10.75	0.00948973	0.00633631	1.49768	tr|W4YQ55|W4YQ55_STRPU	Uncharacterized protein OS=Strongylocentrotus purpuratus GN=Sp-PppL_118 PE=4 SV=1
High TD	AIPGENE2444	1	1239	5	0.0044947	0.00300619	1.49515	sp|Q5VW32|BROX_HUMAN	BRO1 domain-containing protein BROX OS=Homo sapiens GN=BROX PE=1 SV=1
High Hw	AIPGENE21801	2	879	5	0.00626237	0.00419009	1.49457	gi|405963439|gb|EKC29011.1|	hypothetical protein CGI_10004421 [Crassostrea gigas]
High Hw	AIPGENE20770	2	2301	5.5	0.00252928	0.0018281	1.38356	tr|A7SS82|A7SS82_NEMVE	Predicted protein OS=Nematostella vectensis GN=v1g247073 PE=4 SV=1
High Hw	AIPGENE20151	2	714	5	0.00766922	0.00559127	1.37164	sp|Q9I8I2|BOK_CHICK	Bcl-2-related ovarian killer protein OS=Gallus gallus GN=BOK PE=2 SV=1
Low High TD	AIPGENE1620	1	3609	6	0.00176202	0.00132387	1.33096	sp|Q7Z020|TRPA1_DROME	Transient receptor potential cation channel subfamily A member 1 OS=Drosophila melanogaster GN=TrpA1 PE=2 SV=4
High TD	AIPGENE22584	4	1854	9	0.00505368	0.00395303	1.27843	sp|Q9NBX4|RTXE_DROME	Probable RNA-directed DNA polymerase from transposon X-element OS=Drosophila melanogaster GN=X-element\ORF2 PE=3 SV=1
High Hw	AIPGENE16694	1	606	5	0.00877306	0.0070879	1.23775	No hit
High TD	AIPGENE2488	1	1341	14	0.0109928	0.00910714	1.20705	sp|Q6PAJ3|GAREL_MOUSE	GRB2-associated and regulator of MAPK protein-like OS=Mus musculus GN=Gareml PE=2 SV=2
Low High TD	AIPGENE10506	1	2868	5	0.0018396	0.00153	1.20235	tr|X1X149|X1X149_ACYPI	Uncharacterized protein OS=Acyrthosiphon pisum PE=4 SV=1
High Hw	AIPGENE16595	6	654	8.5	0.0136367	0.0115123	1.18454	No hit
Low High TD	AIPGENE16763	3	865	8.66667	0.0107011	0.0090754	1.17913	tr|A7SWJ4|A7SWJ4_NEMVE	Predicted protein OS=Nematostella vectensis GN=v1g218586 PE=4 SV=1
High Hw	AIPGENE16562	2	3735	11	0.0030454	0.00264141	1.15294	tr|V4C8U6|V4C8U6_LOTGI	Uncharacterized protein OS=Lottia gigantea GN=LOTGIDRAFT_174307 PE=4 SV=1
Low High TD	AIPGENE7603	2	2125.5	8.5	0.00413463	0.00368306	1.12261	tr|T2M9Z8|T2M9Z8_HYDVU	Peptidase M20 domain-containing protein 2 (Fragment) OS=Hydra vulgaris GN=PM20D2 PE=2 SV=1
Low High TD	AIPGENE25671	3	1926	7.66667	0.00415079	0.0037247	1.1144	tr|A7SZF0|A7SZF0_NEMVE	Predicted protein OS=Nematostella vectensis GN=v1g219945 PE=4 SV=1
High Hw	AIPGENE9411	7	576	7.57143	0.0139463	0.012868	1.0838	No hit
High Hw	AIPGENE9417	1	1203	6	0.0051445	0.00487517	1.05525	gi|405958989|gb|EKC25067.1|	hypothetical protein CGI_10020983 [Crassostrea gigas]
High Hw	AIPGENE16689	5	1473	9.4	0.00656453	0.00629312	1.04313	sp|O00370|LORF2_HUMAN	LINE-1 retrotransposable element ORF2 protein OS=Homo sapiens PE=1 SV=1
Fast-evolving	AIPGENE17747	2	672	5.5	0.00838825	0.0080872	1.03723	sp|Q9D6W8|CQ059_MOUSE	Uncharacterized protein C17orf59 homolog OS=Mus musculus PE=1 SV=1
Low High TD	AIPGENE16765	5	3122.4	13.8	0.0044516	0.00444273	1.002	gi|390343919|ref|XP_003725994.1|	PREDICTED: uncharacterized protein LOC100891484 [Strongylocentrotus purpuratus]
