# Supplementary material for: Genome-wide polymorphism and signatures of selection in the symbiotic sea anemone Aiptasia
Source: BMC Genomics. 2016 Feb 29;17:160. doi: 10.1186/s12864-016-2488-6 (PMC4772690; doi:10.1186/s12864-016-2488-6)
Supplement: Additional file 4: Table S1. — Read coverage based genotyping of Symbiodinium communities harbored by Aiptasia strains. (XLS 40 kb) [file 12864_2016_2488_MOESM4_ESM.xls]

## Sheet: S1
Table S1. Read coverage based genotyping of Symbiodnium communities harbored by anemone samples. Asterisks indicate aposymbiotic samples. The length of the sequence is given in parentheses. For the clade B cyt b and psbA sequences, polymorphisms were observed among the 10 samples at positions listed, separated by colons. The observed bases and percent of reads supporting them are shown for these …
Symbiodinium Clade	Marker	Average per-sample read coverage (x)
		BM1*	BM2	HI1*	HI2	HI3	FL1	CC7	UN1	UN2	UN3
A	COI (1055 bp)	0	0	0	0	0	0	17	0	27	0
	cyt b (904 bp)	0	0	0	0	0	0	12	0	29	0
	COIII (236 bp)	0	0	0	0	0	0	6	0	28	0
	cp23s (608 bp)	0	0	0	0	0	0	12	0	68	0
	psbA (699 bp)	0	0	0	0	0	0	21	0	144	0
	ITS2 (686 bp)	0	0	0	0	0	0	1	0	18	0
B	COI (1055 bp)	0	10	1	47	3	94	0	4	77	9
	cyt b (904 bp)	0	9	1	40	3	62	0	4	68	11
	Pos. 87:578:871	-	C:G:G (100%)	-	C:G:C (100%)	C:G:G (100%)	T:C:C (100%)	-	C:G:G (100%)	T:C:C/ C:G:G (96%/4%)	C:G:G/C:G:C(88%/12%)
	COIII (236 bp)	0	7	1	31	1	47	0	4	51	6
	cp23s (656 bp)	0	8	1	20	5	167	0	5	157	16
	Pos. 193-284	-	Deletion	-	Deletion	Deletion	Insertion	-	Deletion	Insertion	Deletion
	psbA (699 bp)	0	8	0	15	6	82	0	3	42	14
	Pos. 65:542	-	G:T (100%)	-	G:T (100%)	G-	G:T (100%)	-	G:T (100%)	A:T/ G:T (93%/7%)	G:C/G:T (75%/25%)
	ITS2 (653 bp)	0	1	0	2	0	10	0	1	28	0
