# Supplementary material for: Genome-wide polymorphism and signatures of selection in the symbiotic sea anemone Aiptasia
Source: BMC Genomics. 2016 Feb 29;17:160. doi: 10.1186/s12864-016-2488-6 (PMC4772690; doi:10.1186/s12864-016-2488-6)
Supplement: Additional file 5: Table S5. — Fibroblast growth factor signalling genes with elevated Tajima’s D, H W, and π. (XLS 40 kb) [file 12864_2016_2488_MOESM5_ESM.xls]

## Sheet: S5
Table S5. Gene models on scaffold72, in regions with elevated heterozygosity (Hw), pairwise nucleotide diversity (π), or Tajima's D (>2SD from mean).
Scaffold	Start Position	End Position	Size (kb)	Tajima's D	Hw	π	Gene	Database	ID	Description
scaffold72size711675	100000	260000	160	0.286	0.49	574	AIPGENE16026	Swiss-Prot	sp|P22607|FGFR3_HUMAN	Fibroblast growth factor receptor 3 OS=Homo sapiens GN=FGFR3 PE=1 SV=1
							AIPGENE16028	Swiss-Prot	sp|P17971|KCNAL_DROME	Potassium voltage-gated channel protein Shal OS=Drosophila melanogaster GN=Shal PE=1 SV=2
							AIPGENE16030	Swiss-Prot	sp|Q90330|FGFR4_COTCO	Fibroblast growth factor receptor 4 OS=Coturnix coturnix GN=FGFR4 PE=2 SV=1
							AIPGENE16031	Swiss-Prot	sp|Q5AXT5|PIF1_EMENI	ATP-dependent DNA helicase PIF1 OS=Emericella nidulans (strain FGSC A4 / ATCC 38163 / CBS 112.46 / NRRL 194 / M139) GN=pif1 PE=3 SV=2
							AIPGENE16035	Swiss-Prot	sp|Q9GR88|ERF1_POLMI	Eukaryotic peptide chain release factor subunit 1 OS=Polyandrocarpa misakiensis GN=ERF1 PE=2 SV=1
							AIPGENE16047	Swiss-Prot	sp|P22182|FGFR1_XENLA	Fibroblast growth factor receptor 1 OS=Xenopus laevis GN=fgfr1 PE=1 SV=1
							AIPGENE16048	nr	gi|449663320|ref|XP_002165276.2|	PREDICTED: uncharacterized protein LOC100212441 [Hydra vulgaris]
							AIPGENE16056	Swiss-Prot	sp|Q8JG38|FGFR2_DANRE	Fibroblast growth factor receptor 2 OS=Danio rerio GN=fgfr2 PE=1 SV=1
							AIPGENE16061	Swiss-Prot	sp|Q91147|FGFR2_NOTVI	Fibroblast growth factor receptor 2 OS=Notophthalmus viridescens GN=FGFR2 PE=2 SV=1
							AIPGENE16071	Swiss-Prot	sp|O35240|ASIC3_RAT	Acid-sensing ion channel 3 OS=Rattus norvegicus GN=Asic3 PE=1 SV=1
							AIPGENE16076	Swiss-Prot	sp|Q5EBF1|5NTC_XENTR	Cytosolic purine 5'-nucleotidase OS=Xenopus tropicalis GN=nt5c2 PE=2 SV=1
scaffold72size711675	350000	540000	190	0.124699	0.35	734	AIPGENE16015	Swiss-Prot	sp|Q9PTL2|SPY2_CHICK	Protein sprouty homolog 2 OS=Gallus gallus GN=SPRY2 PE=2 SV=1
							AIPGENE16019	Swiss-Prot	sp|P18460|FGFR3_CHICK	Fibroblast growth factor receptor 3 OS=Gallus gallus GN=FGFR3 PE=2 SV=1
							AIPGENE16020	Swiss-Prot	sp|P18460|FGFR3_CHICK	Fibroblast growth factor receptor 3 OS=Gallus gallus GN=FGFR3 PE=2 SV=1
							AIPGENE16021	no_hit
							AIPGENE16024	Swiss-Prot	sp|O43597|SPY2_HUMAN	Protein sprouty homolog 2 OS=Homo sapiens GN=SPRY2 PE=1 SV=1
							AIPGENE16025	Swiss-Prot	sp|O43597|SPY2_HUMAN	Protein sprouty homolog 2 OS=Homo sapiens GN=SPRY2 PE=1 SV=1
							AIPGENE16029	nr	gi|156390274|ref|XP_001635196.1|	predicted protein [Nematostella vectensis] >gi|156222287|gb|EDO43133.1| predicted protein [Nematostella vectensis]
							AIPGENE16032	Swiss-Prot	sp|Q24K15|ANGP4_BOVIN	Angiopoietin-4 OS=Bos taurus GN=ANGPT4 PE=2 SV=1
							AIPGENE16036	Swiss-Prot	sp|Q9WV25|PUF60_RAT	Poly(U)-binding-splicing factor PUF60 OS=Rattus norvegicus GN=Puf60 PE=2 SV=2
							AIPGENE16037	Swiss-Prot	sp|Q9WV25|PUF60_RAT	Poly(U)-binding-splicing factor PUF60 OS=Rattus norvegicus GN=Puf60 PE=2 SV=2
							AIPGENE16039	Swiss-Prot	sp|Q5EAB6|PMGT1_BOVIN	Protein O-linked-mannose beta-1,2-N-acetylglucosaminyltransferase 1 OS=Bos taurus GN=POMGNT1 PE=2 SV=1
							AIPGENE16042	Swiss-Prot	sp|Q5EAB6|PMGT1_BOVIN	Protein O-linked-mannose beta-1,2-N-acetylglucosaminyltransferase 1 OS=Bos taurus GN=POMGNT1 PE=2 SV=1
							AIPGENE16049	nr	gi|156368053|ref|XP_001627511.1|	predicted protein [Nematostella vectensis] >gi|156214423|gb|EDO35411.1| predicted protein [Nematostella vectensis]
							AIPGENE16050	Swiss-Prot	sp|Q7SIF8|FGF1_NOTVI	Fibroblast growth factor 1 (Fragment) OS=Notophthalmus viridescens GN=fgf1 PE=1 SV=1
							AIPGENE16051	Swiss-Prot	sp|P63076|FGF17_RAT	Fibroblast growth factor 17 OS=Rattus norvegicus GN=Fgf17 PE=2 SV=1
							AIPGENE16065	Swiss-Prot	sp|Q90722|FGF8_CHICK	Fibroblast growth factor 8 OS=Gallus gallus GN=FGF8 PE=2 SV=1
							AIPGENE16066	TrEMBL	tr|L8JEU7|L8JEU7_9GAMM	Putative transmembrane protein OS=Photobacterium sp. AK15 GN=C942_01278 PE=4 SV=1
							AIPGENE16073	Swiss-Prot	sp|Q5SWK7|RN145_MOUSE	RING finger protein 145 OS=Mus musculus GN=Rnf145 PE=2 SV=1
							AIPGENE16077	Swiss-Prot	sp|Q28ID3|GLRX3_XENTR	Glutaredoxin-3 OS=Xenopus tropicalis GN=glrx3 PE=2 SV=2
